# Supplementary material for: De Novo Assembly of Two Swedish Genomes Reveals Missing Segments from the Human GRCh38 Reference and Improves Variant Calling of Population-Scale Sequencing Data
Source: Genes (Basel). 2018 Oct 9;9(10):486. doi: 10.3390/genes9100486 (PMC6210158; doi:10.3390/genes9100486)
Supplement: Supplementary file 1 [file genes-09-00486-s001.zip]

Archive with 8 entries (8 files):
- Data_S1.xlsx
- Data_S2.xlsx
- Figure1.tif
- Figure2.tif
- Figure3.tif
- Figure4.tif
- Figure5.tif
- Supplementary_Material.pdf
