# Supplementary material for: De Novo Assembly of Two Swedish Genomes Reveals Missing Segments from the Human GRCh38 Reference and Improves Variant Calling of Population-Scale Sequencing Data
Source: Genes (Basel). 2018 Oct 9;9(10):486. doi: 10.3390/genes9100486 (PMC6210158; doi:10.3390/genes9100486)
Supplement: Supplementary file 1 [file genes-09-00486-s001.zip › Data_S2.xlsx]

## Sheet: Swe1_NS_BLAST
a_212_ctg3744|quiver:0-26855:novelCtg	gi|28372772|gb|AC118282.4|	Homo sapiens BAC clone RP11-1281K21 from 4, complete sequence	Eukaryota	71.84	28608	5985	478	1	26855	21788	50077	0.0	14983
a_212_ctg3745|quiver:0-21092:novelCtg	gi|30230917|emb|BX322613.6|	Human DNA sequence from clone RP11-745D9 on chromosome 10, complete sequence	Eukaryota	72.09	22092	4729	363	2	21065	4060	25742	0.0	11701
a_212_ctg3898|quiver:0-21936:novelCtg	gi|28372772|gb|AC118282.4|	Homo sapiens BAC clone RP11-1281K21 from 4, complete sequence	Eukaryota	75.45	23114	3845	426	7	21923	18086	40566	0.0	15827
a_212_ctg3923|quiver:0-6421:novelCtg	gi|6223625|gb|AC010517.3|AC010517	Homo sapiens chromosome 19 clone LLNLR-255F4, complete sequence	Eukaryota	93.18	6587	270	142	1	6421	8477	1904	0.0	9377
a_212_ctg3928|quiver:0-13262:novelCtg	gi|30230917|emb|BX322613.6|	Human DNA sequence from clone RP11-745D9 on chromosome 10, complete sequence	Eukaryota	75.50	13988	2204	278	1	13249	20609	7106	0.0	9625
a_212_ctg3929|quiver:0-13192:novelCtg	gi|28372772|gb|AC118282.4|	Homo sapiens BAC clone RP11-1281K21 from 4, complete sequence	Eukaryota	75.33	13406	2219	254	471	13181	43423	56435	0.0	9102
a_212_ctg3942|quiver:0-53078:novelCtg	gi|28372772|gb|AC118282.4|	Homo sapiens BAC clone RP11-1281K21 from 4, complete sequence	Eukaryota	73.19	55873	11284	785	8	53078	79267	24286	0.0	33028
a_212_ctg3952|quiver:0-6418:novelCtg	gi|28394386|gb|AC026131.4|	Homo sapiens chromosome 10, clone XX-XX, complete sequence	Eukaryota	73.44	6646	1332	120	2	6418	174330	167889	0.0	3878
a_212_ctg3953|quiver:0-33518:novelCtg	gi|34330196|gb|AF254982.4|	Homo sapiens chromosome 21 clone CTD-2503J9 map p11-q21.1, complete sequence	Eukaryota	69.22	34707	8219	739	16	33513	113219	79767	0.0	13320
a_212_ctg3965|quiver:0-14521:novelCtg	gi|28372772|gb|AC118282.4|	Homo sapiens BAC clone RP11-1281K21 from 4, complete sequence	Eukaryota	75.05	15414	2591	264	3	14521	31064	46117	0.0	10399
a_212_ctg3966|quiver:0-13652:novelCtg	gi|28372772|gb|AC118282.4|	Homo sapiens BAC clone RP11-1281K21 from 4, complete sequence	Eukaryota	74.66	14698	2388	309	1	13652	62023	76429	0.0	9524
a_212_ctg3975|quiver:0-4597:novelCtg	gi|34850310|emb|BX546479.5|	Human DNA sequence from clone RP11-438N17, complete sequence	Eukaryota	78.39	4822	630	88	2	4581	67631	62980	0.0	3974
a_212_ctg3996|quiver:0-11223:novelCtg	gi|28372772|gb|AC118282.4|	Homo sapiens BAC clone RP11-1281K21 from 4, complete sequence	Eukaryota	75.39	11732	1903	253	1	11223	16572	27828	0.0	7889
a_212_ctg4006|quiver:0-27345:novelCtg	gi|28372772|gb|AC118282.4|	Homo sapiens BAC clone RP11-1281K21 from 4, complete sequence	Eukaryota	76.23	29023	4257	472	2	27340	63822	35757	0.0	21493
a_212_ctg4019|quiver:0-17731:novelCtg	gi|33147491|gb|AC145751.1|	Homo sapiens fosmid clone XXFOS-802503B4 from 2, complete sequence	Eukaryota	73.05	17600	3364	437	196	17097	18551	1634	0.0	9625
a_212_ctg4022|quiver:0-34507:novelCtg	gi|30230917|emb|BX322613.6|	Human DNA sequence from clone RP11-745D9 on chromosome 10, complete sequence	Eukaryota	72.39	25667	4608	597	7	23939	34862	9941	0.0	13880
a_212_ctg4035|quiver:0-22538:novelCtg	gi|28372772|gb|AC118282.4|	Homo sapiens BAC clone RP11-1281K21 from 4, complete sequence	Eukaryota	69.47	23918	5325	600	1	22538	39999	16678	0.0	9294
a_212_ctg4044|quiver:0-3276:novelCtg	gi|226372947|gb|AC234231.3|	Homo sapiens FOSMID clone ABC12-49050800J17 from chromosome 1, complete sequence	Eukaryota	83.56	3339	445	72	1	3276	26124	29421	0.0	3315
a_212_ctg4045|quiver:0-11668:novelCtg	gi|226372947|gb|AC234231.3|	Homo sapiens FOSMID clone ABC12-49050800J17 from chromosome 1, complete sequence	Eukaryota	82.73	11915	1737	238	2	11668	28577	40418	0.0	11425
a_212_ctg4052|quiver:0-9063:novelCtg	gi|445068009|gb|JX174276.1|	Homo sapiens chromosome 21 satellite I sequence	Eukaryota	82.29	4827	748	51	2132	6918	4774	15	0.0	4717
a_212_ctg4066|quiver:0-9649:novelCtg	gi|28372772|gb|AC118282.4|	Homo sapiens BAC clone RP11-1281K21 from 4, complete sequence	Eukaryota	75.87	4965	732	123	1	4648	45734	40919	0.0	3418
a_212_ctg4073|quiver:0-22992:novelCtg	gi|28394386|gb|AC026131.4|	Homo sapiens chromosome 10, clone XX-XX, complete sequence	Eukaryota	76.13	24533	3792	375	1	22988	136943	160957	0.0	18015
a_212_ctg4091|quiver:0-10798:novelCtg	gi|445068009|gb|JX174276.1|	Homo sapiens chromosome 21 satellite I sequence	Eukaryota	80.74	4788	860	50	1564	6314	12	4774	0.0	4309
a_212_ctg4115|quiver:0-10243:novelCtg	gi|325053824|gb|AC242679.3|	Homo sapiens FOSMID clone ABC14-948314L3 from chromosome 4, complete sequence	Eukaryota	78.25	8524	1130	152	2027	10239	23587	15477	0.0	6982
a_212_ctg4126|quiver:0-4922:novelCtg	gi|445068009|gb|JX174276.1|	Homo sapiens chromosome 21 satellite I sequence	Eukaryota	81.19	4833	751	99	44	4784	4774	8	0.0	4314
a_212_ctg4129|quiver:0-3026:novelCtg	gi|445068009|gb|JX174276.1|	Homo sapiens chromosome 21 satellite I sequence	Eukaryota	81.69	3075	425	40	1	3026	52	3037	0.0	2951
a_212_ctg4132|quiver:0-2868:novelCtg	gi|445068009|gb|JX174276.1|	Homo sapiens chromosome 21 satellite I sequence	Eukaryota	81.63	2977	411	75	8	2868	850	3806	0.0	2688
a_212_ctg644|quiver:0-752:novelCtg	gi|19387817|gb|AC093677.4|	Homo sapiens BAC clone RP11-629B11 from 4, complete sequence	Eukaryota	94.92	767	24	9	1	752	137523	136757	0.0	1180
p_212_ctg1014|quiver:0-74143:novelCtg	gi|34850310|emb|BX546479.5|	Human DNA sequence from clone RP11-438N17, complete sequence	Eukaryota	72.23	77097	16714	1105	4	74143	79999	4639	0.0	41772
p_212_ctg1052|quiver:0-67221:novelCtg	gi|28372772|gb|AC118282.4|	Homo sapiens BAC clone RP11-1281K21 from 4, complete sequence	Eukaryota	71.72	66752	15391	810	1373	65991	16511	81910	0.0	34768
p_212_ctg1053|quiver:0-57842:novelCtg	gi|28372772|gb|AC118282.4|	Homo sapiens BAC clone RP11-1281K21 from 4, complete sequence	Eukaryota	72.04	60178	13454	825	63	57842	17251	76457	0.0	31996
p_212_ctg1092|quiver:0-60930:novelCtg	gi|154800610|gb|AC185324.4|	Pan troglodytes BAC clone CH251-549O17 from chromosome y, complete sequence	Eukaryota	73.81	61779	14836	1117	1	60930	179728	118446	0.0	34636
p_212_ctg1105|quiver:0-59742:novelCtg	gi|1018443493|gb|AC270307.1|	Homo sapiens BAC clone CH17-269F22 from chromosome 4, complete sequence	Eukaryota	69.48	62970	14623	1209	3	59737	177018	115410	0.0	25605
p_212_ctg1129|quiver:0-57636:novelCtg	gi|28372772|gb|AC118282.4|	Homo sapiens BAC clone RP11-1281K21 from 4, complete sequence	Eukaryota	75.85	61273	9423	951	38	57633	77572	17997	0.0	44346
p_212_ctg1145|quiver:0-59527:novelCtg	gi|28372772|gb|AC118282.4|	Homo sapiens BAC clone RP11-1281K21 from 4, complete sequence	Eukaryota	70.27	62204	13872	1343	1	59467	19745	80064	0.0	26914
p_212_ctg1188|quiver:0-53603:novelCtg	gi|154800610|gb|AC185324.4|	Pan troglodytes BAC clone CH251-549O17 from chromosome y, complete sequence	Eukaryota	73.68	54490	12988	1087	1	53603	116850	170870	0.0	29919
p_212_ctg1221|quiver:0-52073:novelCtg	gi|154800610|gb|AC185324.4|	Pan troglodytes BAC clone CH251-549O17 from chromosome y, complete sequence	Eukaryota	74.33	52843	12340	991	2	52069	163083	110690	0.0	30779
p_212_ctg1225|quiver:0-50945:novelCtg	gi|16416222|emb|AL590623.16|	Human DNA sequence from clone RP11-96F8 on chromosome 10, complete sequence	Eukaryota	71.40	35910	8211	500	2261	36827	23775	58966	0.0	18053
p_212_ctg1247|quiver:0-51312:novelCtg	gi|28372772|gb|AC118282.4|	Homo sapiens BAC clone RP11-1281K21 from 4, complete sequence	Eukaryota	75.03	35328	5743	553	4	33111	41806	76274	0.0	24220
p_212_ctg1257|quiver:0-43792:novelCtg	gi|28394386|gb|AC026131.4|	Homo sapiens chromosome 10, clone XX-XX, complete sequence	Eukaryota	70.56	46080	10591	749	18	43792	123388	168797	0.0	21244
p_212_ctg1273|quiver:0-48867:novelCtg	gi|28372772|gb|AC118282.4|	Homo sapiens BAC clone RP11-1281K21 from 4, complete sequence	Eukaryota	75.16	51718	8496	757	1	48867	31086	81301	0.0	35850
p_212_ctg1291|quiver:0-47687:novelCtg	gi|28372772|gb|AC118282.4|	Homo sapiens BAC clone RP11-1281K21 from 4, complete sequence	Eukaryota	71.54	50253	10983	745	57	47685	16528	66083	0.0	25773
p_212_ctg1295|quiver:0-47851:novelCtg	gi|28372772|gb|AC118282.4|	Homo sapiens BAC clone RP11-1281K21 from 4, complete sequence	Eukaryota	71.25	49613	11652	604	4	47656	65487	16528	0.0	24792
p_212_ctg1333|quiver:0-45459:novelCtg	gi|1018443493|gb|AC270307.1|	Homo sapiens BAC clone CH17-269F22 from chromosome 4, complete sequence	Eukaryota	69.67	47908	11145	935	1	45439	115991	162982	0.0	19726
p_212_ctg1348|quiver:0-44636:novelCtg	gi|28372772|gb|AC118282.4|	Homo sapiens BAC clone RP11-1281K21 from 4, complete sequence	Eukaryota	69.91	46567	11014	832	21	44598	62272	16717	0.0	19751
p_212_ctg1349|quiver:0-44608:novelCtg	gi|445068009|gb|JX174276.1|	Homo sapiens chromosome 21 satellite I sequence	Eukaryota	83.82	4803	700	44	23050	27809	4774	6	0.0	5030
p_212_ctg1353|quiver:0-44775:novelCtg	gi|34330196|gb|AF254982.4|	Homo sapiens chromosome 21 clone CTD-2503J9 map p11-q21.1, complete sequence	Eukaryota	69.60	46430	11041	910	77	44749	77107	122219	0.0	18763
p_212_ctg1361|quiver:0-44050:novelCtg	gi|28372772|gb|AC118282.4|	Homo sapiens BAC clone RP11-1281K21 from 4, complete sequence	Eukaryota	69.70	46302	10784	860	16	44050	18068	63389	0.0	19293
p_212_ctg1368|quiver:0-43922:novelCtg	gi|154800610|gb|AC185324.4|	Pan troglodytes BAC clone CH251-549O17 from chromosome y, complete sequence	Eukaryota	73.80	26928	6148	686	9	26239	125853	152571	0.0	14484
p_212_ctg1407|quiver:0-42364:novelCtg	gi|1018443493|gb|AC270307.1|	Homo sapiens BAC clone CH17-269F22 from chromosome 4, complete sequence	Eukaryota	69.57	44318	10264	900	1	42325	159599	116509	0.0	17977
p_212_ctg1409|quiver:0-42285:novelCtg	gi|24430224|emb|AL671532.13|	Human DNA sequence from clone RP11-512A4 on chromosome 14, complete sequence	Eukaryota	78.16	19477	3887	254	10769	30040	115788	135102	0.0	15131
p_212_ctg1417|quiver:0-42031:novelCtg	gi|15789230|gb|AC022370.28|	Homo sapiens chromosome UL clone RP11-22O10, complete sequence	Eukaryota	71.08	43264	10056	610	4	42026	1112	43158	0.0	21070
p_212_ctg1432|quiver:0-41605:novelCtg	gi|36796635|emb|BX649480.3|	Human DNA sequence from clone RP11-22O10 on chromosome 10, complete sequence	Eukaryota	81.49	20788	3474	270	21092	41605	88302	108990	0.0	19264
p_212_ctg1441|quiver:0-41287:novelCtg	gi|15789230|gb|AC022370.28|	Homo sapiens chromosome UL clone RP11-22O10, complete sequence	Eukaryota	72.95	26092	5552	426	16055	41280	44981	19531	0.0	14668
p_212_ctg1442|quiver:0-41338:novelCtg	gi|154800610|gb|AC185324.4|	Pan troglodytes BAC clone CH251-549O17 from chromosome y, complete sequence	Eukaryota	73.71	42049	9948	843	1	41334	143713	185371	0.0	23194
p_212_ctg1450|quiver:0-40811:novelCtg	gi|28372772|gb|AC118282.4|	Homo sapiens BAC clone RP11-1281K21 from 4, complete sequence	Eukaryota	69.10	42920	10010	956	17	40809	17997	59790	0.0	16229
p_212_ctg1481|quiver:0-39733:novelCtg	gi|28372772|gb|AC118282.4|	Homo sapiens BAC clone RP11-1281K21 from 4, complete sequence	Eukaryota	72.21	41462	9165	578	1	39733	16510	57343	0.0	22345
p_212_ctg1485|quiver:0-39422:novelCtg	gi|24430224|emb|AL671532.13|	Human DNA sequence from clone RP11-512A4 on chromosome 14, complete sequence	Eukaryota	78.28	19460	3815	286	1759	20949	115786	135102	0.0	15118
p_212_ctg1491|quiver:0-39875:novelCtg	gi|154800610|gb|AC185324.4|	Pan troglodytes BAC clone CH251-549O17 from chromosome y, complete sequence	Eukaryota	73.80	40420	9736	725	12	39874	179512	139391	0.0	22646
p_212_ctg1492|quiver:0-39491:novelCtg	gi|28372772|gb|AC118282.4|	Homo sapiens BAC clone RP11-1281K21 from 4, complete sequence	Eukaryota	71.37	41110	9446	561	1	39489	57640	17233	0.0	20642
p_212_ctg1504|quiver:0-39040:novelCtg	gi|24430224|emb|AL671532.13|	Human DNA sequence from clone RP11-512A4 on chromosome 14, complete sequence	Eukaryota	78.06	19450	3846	286	10334	29500	115786	135097	0.0	14929
p_212_ctg1515|quiver:0-38797:novelCtg	gi|15789230|gb|AC022370.28|	Homo sapiens chromosome UL clone RP11-22O10, complete sequence	Eukaryota	71.80	40469	8646	769	15	38789	39734	340	0.0	20550
p_212_ctg1516|quiver:0-38912:novelCtg	gi|28372772|gb|AC118282.4|	Homo sapiens BAC clone RP11-1281K21 from 4, complete sequence	Eukaryota	71.78	40757	9235	484	45	38912	19019	59397	0.0	21506
p_212_ctg1517|quiver:0-38870:novelCtg	gi|5757546|gb|AC004902.2|AC004902	Homo sapiens PAC clone RP5-823F17 from 7q36, complete sequence	Eukaryota	75.28	15801	2929	268	2226	17453	59523	44127	0.0	10558
p_212_ctg1525|quiver:0-38777:novelCtg	gi|157743888|gb|AC200161.3|	Pan troglodytes BAC clone CH251-664L10 from chromosome 7, complete sequence	Eukaryota	83.80	4611	688	45	34202	38775	72480	67892	0.0	4798
p_212_ctg1527|quiver:0-38634:novelCtg	gi|28372772|gb|AC118282.4|	Homo sapiens BAC clone RP11-1281K21 from 4, complete sequence	Eukaryota	71.60	40230	8973	636	17	38628	56478	17084	0.0	20381
p_212_ctg1528|quiver:0-38427:novelCtg	gi|154800610|gb|AC185324.4|	Pan troglodytes BAC clone CH251-549O17 from chromosome y, complete sequence	Eukaryota	73.50	39208	9187	901	11	38417	133920	172725	0.0	20887
p_212_ctg1532|quiver:0-37643:novelCtg	gi|291361506|gb|GQ222231.1|	Homo sapiens clone fosmid ABC8_4_1_000041143400_G2 genomic sequence	Eukaryota	88.78	3609	328	35	7174	10750	3567	4	0.0	4594
p_212_ctg1534|quiver:0-38532:novelCtg	gi|24430224|emb|AL671532.13|	Human DNA sequence from clone RP11-512A4 on chromosome 14, complete sequence	Eukaryota	77.98	19482	3952	234	5237	24545	135102	115786	0.0	15043
p_212_ctg1536|quiver:0-38429:novelCtg	gi|113869733|gb|AC150907.6|	Pan troglodytes BAC clone CH251-1098N21 from chromosome y, complete sequence	Eukaryota	76.67	7731	1413	120	25601	33082	503	8091	0.0	5620
p_212_ctg1547|quiver:0-37973:novelCtg	gi|15789230|gb|AC022370.28|	Homo sapiens chromosome UL clone RP11-22O10, complete sequence	Eukaryota	72.53	36667	7655	724	21	35283	5479	41131	0.0	19627
p_212_ctg1563|quiver:0-37622:novelCtg	gi|154800610|gb|AC185324.4|	Pan troglodytes BAC clone CH251-549O17 from chromosome y, complete sequence	Eukaryota	75.26	38109	8629	592	13	37616	164883	202695	0.0	24263
p_212_ctg1589|quiver:0-37022:novelCtg	gi|15789230|gb|AC022370.28|	Homo sapiens chromosome UL clone RP11-22O10, complete sequence	Eukaryota	72.95	26176	5510	397	11686	37015	44981	19531	0.0	14907
p_212_ctg1598|quiver:0-36205:novelCtg	gi|154800610|gb|AC185324.4|	Pan troglodytes BAC clone CH251-549O17 from chromosome y, complete sequence	Eukaryota	73.43	37086	8718	896	1	36191	161768	124924	0.0	19439
p_212_ctg1606|quiver:0-35960:novelCtg	gi|291361506|gb|GQ222231.1|	Homo sapiens clone fosmid ABC8_4_1_000041143400_G2 genomic sequence	Eukaryota	89.06	3611	337	18	3470	7069	4	3567	0.0	4702
p_212_ctg1626|quiver:0-24738:novelCtg	gi|154800610|gb|AC185324.4|	Pan troglodytes BAC clone CH251-549O17 from chromosome y, complete sequence	Eukaryota	74.29	25345	5703	600	1	24726	124847	149998	0.0	14361
p_212_ctg1629|quiver:0-35818:novelCtg	gi|154800610|gb|AC185324.4|	Pan troglodytes BAC clone CH251-549O17 from chromosome y, complete sequence	Eukaryota	73.66	36347	8763	671	3	35817	164926	128858	0.0	20094
p_212_ctg1635|quiver:0-35506:novelCtg	gi|154800610|gb|AC185324.4|	Pan troglodytes BAC clone CH251-549O17 from chromosome y, complete sequence	Eukaryota	73.63	36220	8566	757	1	35503	126120	162070	0.0	19730
p_212_ctg1668|quiver:0-35076:novelCtg	gi|291361506|gb|GQ222231.1|	Homo sapiens clone fosmid ABC8_4_1_000041143400_G2 genomic sequence	Eukaryota	88.99	3616	335	17	29143	32747	3567	4	0.0	4708
p_212_ctg1676|quiver:0-34773:novelCtg	gi|24430224|emb|AL671532.13|	Human DNA sequence from clone RP11-512A4 on chromosome 14, complete sequence	Eukaryota	79.27	19503	3625	283	13115	32386	115786	135102	0.0	16049
p_212_ctg1677|quiver:0-32907:novelCtg	gi|445068009|gb|JX174276.1|	Homo sapiens chromosome 21 satellite I sequence	Eukaryota	82.67	4784	749	34	10720	15444	4774	12	0.0	4809
p_212_ctg1683|quiver:0-34249:novelCtg	gi|24430224|emb|AL671532.13|	Human DNA sequence from clone RP11-512A4 on chromosome 14, complete sequence	Eukaryota	78.05	19358	3884	268	15129	34247	135095	115864	0.0	14875
p_212_ctg1691|quiver:0-34417:novelCtg	gi|154800610|gb|AC185324.4|	Pan troglodytes BAC clone CH251-549O17 from chromosome y, complete sequence	Eukaryota	74.70	35100	7925	710	1	34416	128232	163061	0.0	20927
p_212_ctg1695|quiver:0-34528:novelCtg	gi|154800610|gb|AC185324.4|	Pan troglodytes BAC clone CH251-549O17 from chromosome y, complete sequence	Eukaryota	74.04	34893	8374	579	63	34526	192476	157839	0.0	20094
p_212_ctg1700|quiver:0-34113:novelCtg	gi|24430224|emb|AL671532.13|	Human DNA sequence from clone RP11-512A4 on chromosome 14, complete sequence	Eukaryota	78.07	19441	3911	251	14026	33247	135095	115788	0.0	15026
p_212_ctg1704|quiver:0-34452:novelCtg	gi|291361506|gb|GQ222231.1|	Homo sapiens clone fosmid ABC8_4_1_000041143400_G2 genomic sequence	Eukaryota	88.97	3616	335	18	16197	19800	3567	4	0.0	4699
p_212_ctg1705|quiver:0-34484:novelCtg	gi|154800610|gb|AC185324.4|	Pan troglodytes BAC clone CH251-549O17 from chromosome y, complete sequence	Eukaryota	73.90	34961	8373	632	10	34483	162145	127449	0.0	19740
p_212_ctg1707|quiver:0-34009:novelCtg	gi|154800610|gb|AC185324.4|	Pan troglodytes BAC clone CH251-549O17 from chromosome y, complete sequence	Eukaryota	74.77	34410	8006	504	2	34009	83048	48913	0.0	21250
p_212_ctg1726|quiver:0-33699:novelCtg	gi|24430224|emb|AL671532.13|	Human DNA sequence from clone RP11-512A4 on chromosome 14, complete sequence	Eukaryota	78.12	19443	3871	264	49	19235	135102	115787	0.0	15039
p_212_ctg1753|quiver:0-33325:novelCtg	gi|311893422|gb|AC241889.3|	Homo sapiens FOSMID clone ABC13-48576000D3 from chromosome 4, complete sequence	Eukaryota	69.24	34612	8072	739	6	33028	33627	1	0.0	13411
p_212_ctg1766|quiver:0-34608:novelCtg	gi|291361506|gb|GQ222231.1|	Homo sapiens clone fosmid ABC8_4_1_000041143400_G2 genomic sequence	Eukaryota	89.84	3680	239	26	5522	9182	3567	4	0.0	4955
p_212_ctg1769|quiver:0-32715:novelCtg	gi|154800610|gb|AC185324.4|	Pan troglodytes BAC clone CH251-549O17 from chromosome y, complete sequence	Eukaryota	73.61	29287	7139	500	1	28938	154558	125514	0.0	16244
p_212_ctg1788|quiver:0-33085:novelCtg	gi|24430224|emb|AL671532.13|	Human DNA sequence from clone RP11-512A4 on chromosome 14, complete sequence	Eukaryota	78.08	19485	3899	260	10496	29775	135102	115786	0.0	15043
p_212_ctg1791|quiver:0-32598:novelCtg	gi|28394386|gb|AC026131.4|	Homo sapiens chromosome 10, clone XX-XX, complete sequence	Eukaryota	70.68	34089	7859	550	1	32598	118869	152313	0.0	15863
p_212_ctg1794|quiver:0-32841:novelCtg	gi|15789230|gb|AC022370.28|	Homo sapiens chromosome UL clone RP11-22O10, complete sequence	Eukaryota	78.98	17980	3389	294	15129	32841	116910	134766	0.0	14413
p_212_ctg1798|quiver:0-32510:novelCtg	gi|154800610|gb|AC185324.4|	Pan troglodytes BAC clone CH251-549O17 from chromosome y, complete sequence	Eukaryota	74.21	33247	7565	744	11	32498	140100	173096	0.0	18857
p_212_ctg1810|quiver:0-32317:novelCtg	gi|154800610|gb|AC185324.4|	Pan troglodytes BAC clone CH251-549O17 from chromosome y, complete sequence	Eukaryota	73.94	32736	7850	561	3	32317	137716	170192	0.0	18662
p_212_ctg1826|quiver:0-32104:novelCtg	gi|24430224|emb|AL671532.13|	Human DNA sequence from clone RP11-512A4 on chromosome 14, complete sequence	Eukaryota	77.78	19483	3945	263	7232	26497	115787	135102	0.0	14779
p_212_ctg1828|quiver:0-32076:novelCtg	gi|1018443493|gb|AC270307.1|	Homo sapiens BAC clone CH17-269F22 from chromosome 4, complete sequence	Eukaryota	69.81	33524	7857	625	1	32073	118349	151058	0.0	14047
p_212_ctg1833|quiver:0-32049:novelCtg	gi|24430224|emb|AL671532.13|	Human DNA sequence from clone RP11-512A4 on chromosome 14, complete sequence	Eukaryota	77.89	19502	3930	266	569	19874	135102	115786	0.0	14879
p_212_ctg1843|quiver:0-31945:novelCtg	gi|28372772|gb|AC118282.4|	Homo sapiens BAC clone RP11-1281K21 from 4, complete sequence	Eukaryota	71.15	33233	7595	511	5	31909	51266	18699	0.0	16199
p_212_ctg1845|quiver:0-31868:novelCtg	gi|28372772|gb|AC118282.4|	Homo sapiens BAC clone RP11-1281K21 from 4, complete sequence	Eukaryota	71.19	33460	7590	505	10	31868	49831	16821	0.0	16451
p_212_ctg1854|quiver:0-32257:novelCtg	gi|291361506|gb|GQ222231.1|	Homo sapiens clone fosmid ABC8_4_1_000041143400_G2 genomic sequence	Eukaryota	93.14	3600	167	52	7957	11512	3567	4	0.0	5216
p_212_ctg1873|quiver:0-31408:novelCtg	gi|28394386|gb|AC026131.4|	Homo sapiens chromosome 10, clone XX-XX, complete sequence	Eukaryota	70.68	32723	7722	490	2	31408	127674	159838	0.0	15230
p_212_ctg1878|quiver:0-31041:novelCtg	gi|24430224|emb|AL671532.13|	Human DNA sequence from clone RP11-512A4 on chromosome 14, complete sequence	Eukaryota	77.74	19503	3910	278	6850	26107	135102	115787	0.0	14733
p_212_ctg1879|quiver:0-31074:novelCtg	gi|24430224|emb|AL671532.13|	Human DNA sequence from clone RP11-512A4 on chromosome 14, complete sequence	Eukaryota	78.19	19479	3783	301	3385	22560	135101	115786	0.0	15035
p_212_ctg1889|quiver:0-31320:novelCtg	gi|36796635|emb|BX649480.3|	Human DNA sequence from clone RP11-22O10 on chromosome 10, complete sequence	Eukaryota	80.47	24087	4148	317	4427	28149	112196	88302	0.0	21302
p_212_ctg1892|quiver:0-31284:novelCtg	gi|28372772|gb|AC118282.4|	Homo sapiens BAC clone RP11-1281K21 from 4, complete sequence	Eukaryota	75.09	33172	5579	482	3	31283	43924	76302	0.0	22815
p_212_ctg1893|quiver:0-31367:novelCtg	gi|154800610|gb|AC185324.4|	Pan troglodytes BAC clone CH251-549O17 from chromosome y, complete sequence	Eukaryota	73.77	31844	7629	622	3	31352	178292	146679	0.0	17616
p_212_ctg1894|quiver:0-31171:novelCtg	gi|28372772|gb|AC118282.4|	Homo sapiens BAC clone RP11-1281K21 from 4, complete sequence	Eukaryota	76.66	32788	5241	440	3	31169	49758	17763	0.0	24813
p_212_ctg1933|quiver:0-30548:novelCtg	gi|154800610|gb|AC185324.4|	Pan troglodytes BAC clone CH251-549O17 from chromosome y, complete sequence	Eukaryota	73.81	31047	7342	622	9	30524	124520	155309	0.0	17243
p_212_ctg1941|quiver:0-30367:novelCtg	gi|154800610|gb|AC185324.4|	Pan troglodytes BAC clone CH251-549O17 from chromosome y, complete sequence	Eukaryota	73.78	30802	7393	578	8	30367	142336	172895	0.0	17144
p_212_ctg1966|quiver:0-29970:novelCtg	gi|28372772|gb|AC118282.4|	Homo sapiens BAC clone RP11-1281K21 from 4, complete sequence	Eukaryota	71.99	31573	6864	471	3	29965	20134	51335	0.0	16723
p_212_ctg1973|quiver:0-30102:novelCtg	gi|15789230|gb|AC022370.28|	Homo sapiens chromosome UL clone RP11-22O10, complete sequence	Eukaryota	72.07	28222	6026	487	3186	30086	36455	8769	0.0	14837
p_212_ctg1990|quiver:0-29847:novelCtg	gi|29568074|gb|AC134882.2|	Homo sapiens BAC clone RP11-886I11 from Y, complete sequence	Eukaryota	71.37	14126	2677	306	13875	27512	94008	107254	0.0	7095
p_212_ctg1997|quiver:0-27757:novelCtg	gi|36796635|emb|BX649480.3|	Human DNA sequence from clone RP11-22O10 on chromosome 10, complete sequence	Eukaryota	84.48	9866	1364	116	2	9745	100607	110427	0.0	10518
p_212_ctg2038|quiver:0-27425:novelCtg	gi|28372772|gb|AC118282.4|	Homo sapiens BAC clone RP11-1281K21 from 4, complete sequence	Eukaryota	76.39	29132	4502	406	3	27425	76034	47569	0.0	21843
p_212_ctg2048|quiver:0-29230:novelCtg	gi|34330196|gb|AF254982.4|	Homo sapiens chromosome 21 clone CTD-2503J9 map p11-q21.1, complete sequence	Eukaryota	69.39	30070	7186	625	3	29226	112770	83872	0.0	11737
p_212_ctg2050|quiver:0-24296:novelCtg	gi|28394386|gb|AC026131.4|	Homo sapiens chromosome 10, clone XX-XX, complete sequence	Eukaryota	70.68	22231	4966	381	3198	24296	137648	159457	0.0	10383
p_212_ctg2051|quiver:0-29398:novelCtg	gi|28372772|gb|AC118282.4|	Homo sapiens BAC clone RP11-1281K21 from 4, complete sequence	Eukaryota	76.28	31051	4920	431	3	29398	49212	18951	0.0	23057
p_212_ctg2052|quiver:0-21825:novelCtg	gi|30230917|emb|BX322613.6|	Human DNA sequence from clone RP11-745D9 on chromosome 10, complete sequence	Eukaryota	72.72	22843	4799	334	12	21823	4107	26547	0.0	12884
p_212_ctg2062|quiver:0-29140:novelCtg	gi|291361506|gb|GQ222231.1|	Homo sapiens clone fosmid ABC8_4_1_000041143400_G2 genomic sequence	Eukaryota	89.57	3616	314	17	19264	22868	3567	4	0.0	4801
p_212_ctg2073|quiver:0-29157:novelCtg	gi|28372772|gb|AC118282.4|	Homo sapiens BAC clone RP11-1281K21 from 4, complete sequence	Eukaryota	76.61	29173	4410	426	5	27619	60619	32304	0.0	22097
p_212_ctg2079|quiver:0-29130:novelCtg	gi|24430224|emb|AL671532.13|	Human DNA sequence from clone RP11-512A4 on chromosome 14, complete sequence	Eukaryota	78.06	19177	3863	233	3	18993	134805	115787	0.0	14877
p_212_ctg2089|quiver:0-28886:novelCtg	gi|291361506|gb|GQ222231.1|	Homo sapiens clone fosmid ABC8_4_1_000041143400_G2 genomic sequence	Eukaryota	89.57	3616	314	17	7615	11219	4	3567	0.0	4801
p_212_ctg2115|quiver:0-28724:novelCtg	gi|154800610|gb|AC185324.4|	Pan troglodytes BAC clone CH251-549O17 from chromosome y, complete sequence	Eukaryota	73.80	29082	7010	490	4	28724	160662	131829	0.0	16437
p_212_ctg2120|quiver:0-28862:novelCtg	gi|28394386|gb|AC026131.4|	Homo sapiens chromosome 10, clone XX-XX, complete sequence	Eukaryota	70.50	30111	6996	536	1	28850	160908	131424	0.0	13539
p_212_ctg2127|quiver:0-28477:novelCtg	gi|229459257|emb|FP236243.10|	Human DNA sequence from clone CH507-416A10 on chromosome 21, complete sequence	Eukaryota	75.62	27526	5024	334	2072	28477	27	26984	0.0	19396
p_212_ctg2133|quiver:0-28283:novelCtg	gi|154800610|gb|AC185324.4|	Pan troglodytes BAC clone CH251-549O17 from chromosome y, complete sequence	Eukaryota	73.75	28754	6825	556	2	28283	145345	173846	0.0	15966
p_212_ctg2137|quiver:0-28369:novelCtg	gi|24430224|emb|AL671532.13|	Human DNA sequence from clone RP11-512A4 on chromosome 14, complete sequence	Eukaryota	78.28	19478	3866	258	232	19505	135102	115786	0.0	15218
p_212_ctg2138|quiver:0-28883:novelCtg	gi|24430224|emb|AL671532.13|	Human DNA sequence from clone RP11-512A4 on chromosome 14, complete sequence	Eukaryota	77.72	19453	3978	264	4108	23345	135099	115788	0.0	14673
p_212_ctg2167|quiver:0-27403:novelCtg	gi|154800610|gb|AC185324.4|	Pan troglodytes BAC clone CH251-549O17 from chromosome y, complete sequence	Eukaryota	73.20	27983	6594	681	2	27362	159172	131473	0.0	14401
p_212_ctg2168|quiver:0-28107:novelCtg	gi|24430224|emb|AL671532.13|	Human DNA sequence from clone RP11-512A4 on chromosome 14, complete sequence	Eukaryota	78.00	19482	3941	241	8552	27854	135102	115788	0.0	15032
p_212_ctg2177|quiver:0-27691:novelCtg	gi|154800610|gb|AC185324.4|	Pan troglodytes BAC clone CH251-549O17 from chromosome y, complete sequence	Eukaryota	73.66	28137	6704	570	19	27691	169550	141657	0.0	15398
p_212_ctg2178|quiver:0-27996:novelCtg	gi|154800610|gb|AC185324.4|	Pan troglodytes BAC clone CH251-549O17 from chromosome y, complete sequence	Eukaryota	73.79	28414	6789	542	24	27996	169743	141546	0.0	15820
p_212_ctg2180|quiver:0-27862:novelCtg	gi|154800610|gb|AC185324.4|	Pan troglodytes BAC clone CH251-549O17 from chromosome y, complete sequence	Eukaryota	73.98	28245	6751	499	1	27862	134496	162524	0.0	16090
p_212_ctg2194|quiver:0-27823:novelCtg	gi|154800610|gb|AC185324.4|	Pan troglodytes BAC clone CH251-549O17 from chromosome y, complete sequence	Eukaryota	74.03	28269	6667	525	1	27812	168592	140542	0.0	16121
p_212_ctg2203|quiver:0-27655:novelCtg	gi|24430224|emb|AL671532.13|	Human DNA sequence from clone RP11-512A4 on chromosome 14, complete sequence	Eukaryota	78.17	19499	3882	255	8105	27410	115786	135102	0.0	15160
p_212_ctg2225|quiver:0-27535:novelCtg	gi|291361506|gb|GQ222231.1|	Homo sapiens clone fosmid ABC8_4_1_000041143400_G2 genomic sequence	Eukaryota	88.99	3616	334	18	17958	21561	3567	4	0.0	4704
p_212_ctg2233|quiver:0-27465:novelCtg	gi|28372772|gb|AC118282.4|	Homo sapiens BAC clone RP11-1281K21 from 4, complete sequence	Eukaryota	71.31	28689	6488	480	13	27451	51642	23446	0.0	14040
p_212_ctg2237|quiver:0-27424:novelCtg	gi|154800610|gb|AC185324.4|	Pan troglodytes BAC clone CH251-549O17 from chromosome y, complete sequence	Eukaryota	74.02	27717	6685	452	17	27424	117501	145009	0.0	15943
p_212_ctg2238|quiver:0-27460:novelCtg	gi|28372772|gb|AC118282.4|	Homo sapiens BAC clone RP11-1281K21 from 4, complete sequence	Eukaryota	71.66	28638	6554	419	1	27460	46569	18316	0.0	14574
p_212_ctg2241|quiver:0-27910:novelCtg	gi|445068009|gb|JX174276.1|	Homo sapiens chromosome 21 satellite I sequence	Eukaryota	82.43	4837	725	49	16349	21127	4774	5	0.0	4783
p_212_ctg2243|quiver:0-33774:novelCtg	gi|157743888|gb|AC200161.3|	Pan troglodytes BAC clone CH251-664L10 from chromosome 7, complete sequence	Eukaryota	83.98	4077	595	45	1	4034	68428	72489	0.0	4259
p_212_ctg2259|quiver:0-27254:novelCtg	gi|24430224|emb|AL671532.13|	Human DNA sequence from clone RP11-512A4 on chromosome 14, complete sequence	Eukaryota	77.53	19342	3820	377	1	18968	134980	115792	0.0	14058
p_212_ctg2269|quiver:0-27113:novelCtg	gi|39652679|gb|AC134879.3|	Homo sapiens BAC clone RP11-295P22 from Y, complete sequence	Eukaryota	75.13	28208	5301	369	5	27066	30353	2714	0.0	19126
p_212_ctg2277|quiver:0-27094:novelCtg	gi|154800610|gb|AC185324.4|	Pan troglodytes BAC clone CH251-549O17 from chromosome y, complete sequence	Eukaryota	73.98	27446	6585	469	15	27094	170529	143275	0.0	15685
p_212_ctg2284|quiver:0-26637:novelCtg	gi|291361506|gb|GQ222231.1|	Homo sapiens clone fosmid ABC8_4_1_000041143400_G2 genomic sequence	Eukaryota	88.98	3613	336	19	5123	8722	3567	4	0.0	4691
p_212_ctg2305|quiver:0-26810:novelCtg	gi|154800610|gb|AC185324.4|	Pan troglodytes BAC clone CH251-549O17 from chromosome y, complete sequence	Eukaryota	73.99	27103	6514	444	43	26806	130993	157898	0.0	15575
p_212_ctg2318|quiver:0-26501:novelCtg	gi|291361506|gb|GQ222231.1|	Homo sapiens clone fosmid ABC8_4_1_000041143400_G2 genomic sequence	Eukaryota	89.02	3615	335	17	14640	18243	4	3567	0.0	4709
p_212_ctg2328|quiver:0-26560:novelCtg	gi|154800610|gb|AC185324.4|	Pan troglodytes BAC clone CH251-549O17 from chromosome y, complete sequence	Eukaryota	73.98	27013	6355	539	1	26541	132322	159133	0.0	15207
p_212_ctg2331|quiver:0-26600:novelCtg	gi|154800610|gb|AC185324.4|	Pan troglodytes BAC clone CH251-549O17 from chromosome y, complete sequence	Eukaryota	73.66	26906	6538	459	2	26579	136328	163013	0.0	14999
p_212_ctg2337|quiver:0-26561:novelCtg	gi|291361506|gb|GQ222231.1|	Homo sapiens clone fosmid ABC8_4_1_000041143400_G2 genomic sequence	Eukaryota	89.57	3616	313	18	5856	9459	4	3567	0.0	4798
p_212_ctg2339|quiver:0-26528:novelCtg	gi|28372772|gb|AC118282.4|	Homo sapiens BAC clone RP11-1281K21 from 4, complete sequence	Eukaryota	71.25	27595	6375	405	4	26512	19854	46976	0.0	13578
p_212_ctg2358|quiver:0-26227:novelCtg	gi|291361506|gb|GQ222231.1|	Homo sapiens clone fosmid ABC8_4_1_000041143400_G2 genomic sequence	Eukaryota	89.05	3615	334	17	3710	7313	3567	4	0.0	4713
p_212_ctg2404|quiver:0-29802:novelCtg	gi|34330196|gb|AF254982.4|	Homo sapiens chromosome 21 clone CTD-2503J9 map p11-q21.1, complete sequence	Eukaryota	70.33	31083	7329	529	7	29802	80535	111010	0.0	13797
p_212_ctg2408|quiver:0-26012:novelCtg	gi|28372772|gb|AC118282.4|	Homo sapiens BAC clone RP11-1281K21 from 4, complete sequence	Eukaryota	75.59	27516	4563	385	1	26012	53539	26675	0.0	19542
p_212_ctg2410|quiver:0-25864:novelCtg	gi|154800610|gb|AC185324.4|	Pan troglodytes BAC clone CH251-549O17 from chromosome y, complete sequence	Eukaryota	73.90	26357	6192	548	4	25863	145860	172025	0.0	14664
p_212_ctg2429|quiver:0-25894:novelCtg	gi|34850310|emb|BX546479.5|	Human DNA sequence from clone RP11-438N17, complete sequence	Eukaryota	75.01	26996	4987	368	2	25894	49901	76241	0.0	18200
p_212_ctg2447|quiver:0-26148:novelCtg	gi|445068009|gb|JX174276.1|	Homo sapiens chromosome 21 satellite I sequence	Eukaryota	81.66	4892	711	67	20062	24903	4767	12	0.0	4644
p_212_ctg2460|quiver:0-24396:novelCtg	gi|28372772|gb|AC118282.4|	Homo sapiens BAC clone RP11-1281K21 from 4, complete sequence	Eukaryota	71.21	25696	5678	380	21	24394	23795	49092	0.0	12825
p_212_ctg2461|quiver:0-25520:novelCtg	gi|113869733|gb|AC150907.6|	Pan troglodytes BAC clone CH251-1098N21 from chromosome y, complete sequence	Eukaryota	75.19	7864	1434	136	1010	8496	7741	18	0.0	5240
p_212_ctg2468|quiver:0-25624:novelCtg	gi|28372772|gb|AC118282.4|	Homo sapiens BAC clone RP11-1281K21 from 4, complete sequence	Eukaryota	75.45	26973	4494	402	23	25612	80584	54358	0.0	18891
p_212_ctg2509|quiver:0-25149:novelCtg	gi|311893422|gb|AC241889.3|	Homo sapiens FOSMID clone ABC13-48576000D3 from chromosome 4, complete sequence	Eukaryota	69.41	26554	6273	527	1	25148	7128	33237	0.0	10558
p_212_ctg2511|quiver:0-25100:novelCtg	gi|15789230|gb|AC022370.28|	Homo sapiens chromosome UL clone RP11-22O10, complete sequence	Eukaryota	72.50	26096	5688	370	1	25100	3343	28946	0.0	14383
p_212_ctg2525|quiver:0-25050:novelCtg	gi|291361506|gb|GQ222231.1|	Homo sapiens clone fosmid ABC8_4_1_000041143400_G2 genomic sequence	Eukaryota	88.97	3616	336	17	6475	10079	3567	4	0.0	4702
p_212_ctg2539|quiver:0-24838:novelCtg	gi|154800610|gb|AC185324.4|	Pan troglodytes BAC clone CH251-549O17 from chromosome y, complete sequence	Eukaryota	74.23	25195	5944	453	1	24838	133160	158161	0.0	14612
p_212_ctg2546|quiver:0-24966:novelCtg	gi|154800610|gb|AC185324.4|	Pan troglodytes BAC clone CH251-549O17 from chromosome y, complete sequence	Eukaryota	73.92	25307	6050	459	4	24965	139128	164229	0.0	14309
p_212_ctg2560|quiver:0-24686:novelCtg	gi|15789230|gb|AC022370.28|	Homo sapiens chromosome UL clone RP11-22O10, complete sequence	Eukaryota	72.56	25962	5522	409	2	24680	26801	1158	0.0	14305
p_212_ctg2573|quiver:0-24585:novelCtg	gi|15789230|gb|AC022370.28|	Homo sapiens chromosome UL clone RP11-22O10, complete sequence	Eukaryota	72.45	25384	5665	314	85	24571	5	24956	0.0	14027
p_212_ctg2578|quiver:0-24504:novelCtg	gi|15789230|gb|AC022370.28|	Homo sapiens chromosome UL clone RP11-22O10, complete sequence	Eukaryota	72.47	25313	5635	331	150	24490	6	24956	0.0	13941
p_212_ctg2581|quiver:0-24547:novelCtg	gi|24430224|emb|AL671532.13|	Human DNA sequence from clone RP11-512A4 on chromosome 14, complete sequence	Eukaryota	77.96	19477	3950	236	3516	22811	135102	115787	0.0	15019
p_212_ctg2615|quiver:0-24092:novelCtg	gi|15789230|gb|AC022370.28|	Homo sapiens chromosome UL clone RP11-22O10, complete sequence	Eukaryota	72.67	25124	5280	405	1	24092	29418	4849	0.0	13957
p_212_ctg2617|quiver:0-24163:novelCtg	gi|24430224|emb|AL671532.13|	Human DNA sequence from clone RP11-512A4 on chromosome 14, complete sequence	Eukaryota	77.74	19444	3937	286	3825	23011	135095	115786	0.0	14615
p_212_ctg2628|quiver:0-23979:novelCtg	gi|291361506|gb|GQ222231.1|	Homo sapiens clone fosmid ABC8_4_1_000041143400_G2 genomic sequence	Eukaryota	88.99	3616	334	18	3381	6984	4	3567	0.0	4704
p_212_ctg2639|quiver:0-24139:novelCtg	gi|28372772|gb|AC118282.4|	Homo sapiens BAC clone RP11-1281K21 from 4, complete sequence	Eukaryota	76.12	25461	4088	379	2	24108	43354	68177	0.0	18595
p_212_ctg2658|quiver:0-24053:novelCtg	gi|15789230|gb|AC022370.28|	Homo sapiens chromosome UL clone RP11-22O10, complete sequence	Eukaryota	80.49	15852	2833	173	5173	20860	54157	69913	0.0	14101
p_212_ctg2675|quiver:0-23840:novelCtg	gi|15789230|gb|AC022370.28|	Homo sapiens chromosome UL clone RP11-22O10, complete sequence	Eukaryota	72.79	24803	5276	359	1	23839	25940	1646	0.0	14015
p_212_ctg2678|quiver:0-23760:novelCtg	gi|15789230|gb|AC022370.28|	Homo sapiens chromosome UL clone RP11-22O10, complete sequence	Eukaryota	73.29	17634	3545	318	5	17125	28000	44981	0.0	10183
p_212_ctg2705|quiver:0-23603:novelCtg	gi|24430224|emb|AL671532.13|	Human DNA sequence from clone RP11-512A4 on chromosome 14, complete sequence	Eukaryota	78.25	19482	3701	351	893	20004	115788	135102	0.0	14929
p_212_ctg2722|quiver:0-23416:novelCtg	gi|24430224|emb|AL671532.13|	Human DNA sequence from clone RP11-512A4 on chromosome 14, complete sequence	Eukaryota	77.50	19527	3911	282	3754	23008	115786	135102	0.0	14572
p_212_ctg2729|quiver:0-23593:novelCtg	gi|28372772|gb|AC118282.4|	Homo sapiens BAC clone RP11-1281K21 from 4, complete sequence	Eukaryota	76.11	24779	4081	347	1	23593	50063	25937	0.0	18094
p_212_ctg2732|quiver:0-23225:novelCtg	gi|24430224|emb|AL671532.13|	Human DNA sequence from clone RP11-512A4 on chromosome 14, complete sequence	Eukaryota	78.10	19432	3792	362	1890	20972	135102	115786	0.0	14642
p_212_ctg2733|quiver:0-23426:novelCtg	gi|24430224|emb|AL671532.13|	Human DNA sequence from clone RP11-512A4 on chromosome 14, complete sequence	Eukaryota	79.20	20024	3869	240	1401	21231	2644	22564	0.0	16518
p_212_ctg2741|quiver:0-23256:novelCtg	gi|24430224|emb|AL671532.13|	Human DNA sequence from clone RP11-512A4 on chromosome 14, complete sequence	Eukaryota	77.93	19490	3913	268	3048	22322	135102	115787	0.0	14895
p_212_ctg2747|quiver:0-23212:novelCtg	gi|113869733|gb|AC150907.6|	Pan troglodytes BAC clone CH251-1098N21 from chromosome y, complete sequence	Eukaryota	74.45	7373	1321	191	2	6971	7230	18	0.0	4450
p_212_ctg2752|quiver:0-23123:novelCtg	gi|15789230|gb|AC022370.28|	Homo sapiens chromosome UL clone RP11-22O10, complete sequence	Eukaryota	74.74	21671	4060	396	16	20829	20018	41131	0.0	13892
p_212_ctg2763|quiver:0-23077:novelCtg	gi|291361506|gb|GQ222231.1|	Homo sapiens clone fosmid ABC8_4_1_000041143400_G2 genomic sequence	Eukaryota	88.99	3615	331	23	5388	8986	3567	4	0.0	4682
p_212_ctg2765|quiver:0-23115:novelCtg	gi|445068009|gb|JX174276.1|	Homo sapiens chromosome 21 satellite I sequence	Eukaryota	83.01	4831	732	32	8660	13463	4774	6	0.0	4947
p_212_ctg2771|quiver:0-23233:novelCtg	gi|28372772|gb|AC118282.4|	Homo sapiens BAC clone RP11-1281K21 from 4, complete sequence	Eukaryota	75.31	24476	4079	400	1	23233	43668	67421	0.0	16859
p_212_ctg2774|quiver:0-23141:novelCtg	gi|24430224|emb|AL671532.13|	Human DNA sequence from clone RP11-512A4 on chromosome 14, complete sequence	Eukaryota	77.93	19308	3908	247	4014	23134	135095	115955	0.0	14810
p_212_ctg2783|quiver:0-30199:novelCtg	gi|28372772|gb|AC118282.4|	Homo sapiens BAC clone RP11-1281K21 from 4, complete sequence	Eukaryota	69.68	31856	7132	671	68	30199	16662	47713	0.0	13151
p_212_ctg2788|quiver:0-22953:novelCtg	gi|15789230|gb|AC022370.28|	Homo sapiens chromosome UL clone RP11-22O10, complete sequence	Eukaryota	72.85	23676	5128	336	212	22946	5	23320	0.0	13371
p_212_ctg2795|quiver:0-22895:novelCtg	gi|15789230|gb|AC022370.28|	Homo sapiens chromosome UL clone RP11-22O10, complete sequence	Eukaryota	73.49	15738	3189	313	9	15197	29690	44993	0.0	9048
p_212_ctg2805|quiver:0-22872:novelCtg	gi|291361506|gb|GQ222231.1|	Homo sapiens clone fosmid ABC8_4_1_000041143400_G2 genomic sequence	Eukaryota	88.99	3616	335	17	5896	9500	4	3567	0.0	4708
p_212_ctg2809|quiver:0-22743:novelCtg	gi|24430224|emb|AL671532.13|	Human DNA sequence from clone RP11-512A4 on chromosome 14, complete sequence	Eukaryota	77.43	19460	3993	286	3423	22626	115786	135102	0.0	14363
p_212_ctg2816|quiver:0-22494:novelCtg	gi|24430224|emb|AL671532.13|	Human DNA sequence from clone RP11-512A4 on chromosome 14, complete sequence	Eukaryota	77.30	19451	3704	497	779	19654	135100	115786	0.0	13573
p_212_ctg2819|quiver:0-22569:novelCtg	gi|24430224|emb|AL671532.13|	Human DNA sequence from clone RP11-512A4 on chromosome 14, complete sequence	Eukaryota	76.91	19392	3957	376	3579	22569	135095	115823	0.0	13560
p_212_ctg2826|quiver:0-22693:novelCtg	gi|15789230|gb|AC022370.28|	Homo sapiens chromosome UL clone RP11-22O10, complete sequence	Eukaryota	73.14	23940	4840	393	7	22693	9967	33568	0.0	13842
p_212_ctg2838|quiver:0-22532:novelCtg	gi|24430224|emb|AL671532.13|	Human DNA sequence from clone RP11-512A4 on chromosome 14, complete sequence	Eukaryota	77.64	19488	3925	301	104	19330	135102	115787	0.0	14531
p_212_ctg2846|quiver:0-22922:novelCtg	gi|24430224|emb|AL671532.13|	Human DNA sequence from clone RP11-512A4 on chromosome 14, complete sequence	Eukaryota	77.31	19487	4023	267	1259	20521	115787	135099	0.0	14366
p_212_ctg2858|quiver:0-22417:novelCtg	gi|311893422|gb|AC241889.3|	Homo sapiens FOSMID clone ABC13-48576000D3 from chromosome 4, complete sequence	Eukaryota	69.28	23402	5511	504	40	22417	22885	139	0.0	9028
p_212_ctg2874|quiver:0-22443:novelCtg	gi|28372772|gb|AC118282.4|	Homo sapiens BAC clone RP11-1281K21 from 4, complete sequence	Eukaryota	76.12	23653	3665	367	33	22443	50021	27110	0.0	17326
p_212_ctg2877|quiver:0-22078:novelCtg	gi|34330196|gb|AF254982.4|	Homo sapiens chromosome 21 clone CTD-2503J9 map p11-q21.1, complete sequence	Eukaryota	71.84	23242	4689	537	42	22078	97303	119893	0.0	11660
p_212_ctg2881|quiver:0-22162:novelCtg	gi|24430224|emb|AL671532.13|	Human DNA sequence from clone RP11-512A4 on chromosome 14, complete sequence	Eukaryota	77.20	19486	3904	344	1717	20837	115788	135099	0.0	14045
p_212_ctg2905|quiver:0-22086:novelCtg	gi|39652679|gb|AC134879.3|	Homo sapiens BAC clone RP11-295P22 from Y, complete sequence	Eukaryota	74.87	23154	4275	434	1	22086	23503	825	0.0	14960
p_212_ctg2910|quiver:0-22076:novelCtg	gi|24430224|emb|AL671532.13|	Human DNA sequence from clone RP11-512A4 on chromosome 14, complete sequence	Eukaryota	77.77	19456	3885	304	1412	20569	115786	135099	0.0	14613
p_212_ctg2928|quiver:0-21960:novelCtg	gi|229459257|emb|FP236243.10|	Human DNA sequence from clone CH507-416A10 on chromosome 21, complete sequence	Eukaryota	67.75	22958	5736	553	3	21960	42040	19750	0.0	7036
p_212_ctg2929|quiver:0-22002:novelCtg	gi|311893422|gb|AC241889.3|	Homo sapiens FOSMID clone ABC13-48576000D3 from chromosome 4, complete sequence	Eukaryota	69.36	23290	5459	452	8	21984	1423	24347	0.0	9299
p_212_ctg2933|quiver:0-21840:novelCtg	gi|28372772|gb|AC118282.4|	Homo sapiens BAC clone RP11-1281K21 from 4, complete sequence	Eukaryota	75.12	23304	3768	374	1	21838	66642	43902	0.0	16035
p_212_ctg2953|quiver:0-20880:novelCtg	gi|445068009|gb|JX174276.1|	Homo sapiens chromosome 21 satellite I sequence	Eukaryota	82.96	4800	730	56	720	5464	8	4774	0.0	4796
p_212_ctg2961|quiver:0-21771:novelCtg	gi|311893422|gb|AC241889.3|	Homo sapiens FOSMID clone ABC13-48576000D3 from chromosome 4, complete sequence	Eukaryota	69.46	22829	5456	433	8	21743	22474	68	0.0	9155
p_212_ctg2972|quiver:0-21726:novelCtg	gi|15789230|gb|AC022370.28|	Homo sapiens chromosome UL clone RP11-22O10, complete sequence	Eukaryota	73.32	15691	3056	316	3	15091	29819	44981	0.0	9019
p_212_ctg2977|quiver:0-20879:novelCtg	gi|24430224|emb|AL671532.13|	Human DNA sequence from clone RP11-512A4 on chromosome 14, complete sequence	Eukaryota	76.40	19468	3719	647	1067	19825	115786	135086	0.0	12265
p_212_ctg2983|quiver:0-21558:novelCtg	gi|291361506|gb|GQ222231.1|	Homo sapiens clone fosmid ABC8_4_1_000041143400_G2 genomic sequence	Eukaryota	88.41	3607	300	51	3397	6932	3563	4	0.0	4497
p_212_ctg3004|quiver:0-21518:novelCtg	gi|291361506|gb|GQ222231.1|	Homo sapiens clone fosmid ABC8_4_1_000041143400_G2 genomic sequence	Eukaryota	89.01	3614	336	17	4713	8315	3567	4	0.0	4706
p_212_ctg3005|quiver:0-21524:novelCtg	gi|24430224|emb|AL671532.13|	Human DNA sequence from clone RP11-512A4 on chromosome 14, complete sequence	Eukaryota	77.66	19438	3857	338	97	19189	115786	135083	0.0	14392
p_212_ctg3010|quiver:0-21696:novelCtg	gi|36796635|emb|BX649480.3|	Human DNA sequence from clone RP11-22O10 on chromosome 10, complete sequence	Eukaryota	80.57	12704	2314	124	9074	21694	99831	112463	0.0	11364
p_212_ctg3021|quiver:0-21511:novelCtg	gi|15789230|gb|AC022370.28|	Homo sapiens chromosome UL clone RP11-22O10, complete sequence	Eukaryota	80.19	15900	2859	188	5	15716	54116	69913	0.0	13890
p_212_ctg3024|quiver:0-23539:novelCtg	gi|445068009|gb|JX174276.1|	Homo sapiens chromosome 21 satellite I sequence	Eukaryota	85.41	4790	570	83	17103	21784	6	4774	0.0	5229
p_212_ctg3070|quiver:0-21093:novelCtg	gi|30230917|emb|BX322613.6|	Human DNA sequence from clone RP11-745D9 on chromosome 10, complete sequence	Eukaryota	72.37	22144	4804	347	6	21092	27185	5299	0.0	11972
p_212_ctg3090|quiver:0-21031:novelCtg	gi|30230917|emb|BX322613.6|	Human DNA sequence from clone RP11-745D9 on chromosome 10, complete sequence	Eukaryota	72.33	22071	4706	363	1	21024	1548	23264	0.0	11896
p_212_ctg3091|quiver:0-20988:novelCtg	gi|15789230|gb|AC022370.28|	Homo sapiens chromosome UL clone RP11-22O10, complete sequence	Eukaryota	72.28	21925	4787	307	1	20946	37050	15438	0.0	11917
p_212_ctg3098|quiver:0-20929:novelCtg	gi|291361506|gb|GQ222231.1|	Homo sapiens clone fosmid ABC8_4_1_000041143400_G2 genomic sequence	Eukaryota	88.90	3585	311	49	7695	11213	3567	4	0.0	4529
p_212_ctg3100|quiver:0-20924:novelCtg	gi|15789230|gb|AC022370.28|	Homo sapiens chromosome UL clone RP11-22O10, complete sequence	Eukaryota	75.03	21645	4102	315	16	20922	20018	41097	0.0	14421
p_212_ctg3107|quiver:0-20889:novelCtg	gi|15789230|gb|AC022370.28|	Homo sapiens chromosome UL clone RP11-22O10, complete sequence	Eukaryota	75.06	21621	4102	319	16	20887	20018	41097	0.0	14406
p_212_ctg3112|quiver:0-20859:novelCtg	gi|291361506|gb|GQ222231.1|	Homo sapiens clone fosmid ABC8_4_1_000041143400_G2 genomic sequence	Eukaryota	88.30	3607	308	46	12946	16481	4	3567	0.0	4498
p_212_ctg3187|quiver:0-20410:novelCtg	gi|291361506|gb|GQ222231.1|	Homo sapiens clone fosmid ABC8_4_1_000041143400_G2 genomic sequence	Eukaryota	88.97	3616	336	17	366	3970	4	3567	0.0	4702
p_212_ctg3190|quiver:0-20403:novelCtg	gi|24430224|emb|AL671532.13|	Human DNA sequence from clone RP11-512A4 on chromosome 14, complete sequence	Eukaryota	77.74	19475	3960	266	785	20053	135092	115787	0.0	14716
p_212_ctg3204|quiver:0-20253:novelCtg	gi|229459257|emb|FP236243.10|	Human DNA sequence from clone CH507-416A10 on chromosome 21, complete sequence	Eukaryota	69.26	20829	5025	404	306	20206	42161	21782	0.0	8120
p_212_ctg3213|quiver:0-20214:novelCtg	gi|291361506|gb|GQ222231.1|	Homo sapiens clone fosmid ABC8_4_1_000041143400_G2 genomic sequence	Eukaryota	89.17	3612	289	54	8584	12141	4	3567	0.0	4599
p_212_ctg3228|quiver:0-20175:novelCtg	gi|29568074|gb|AC134882.2|	Homo sapiens BAC clone RP11-886I11 from Y, complete sequence	Eukaryota	72.32	13871	2740	259	1483	14866	107257	93999	0.0	7530
p_212_ctg3250|quiver:0-20039:novelCtg	gi|311893422|gb|AC241889.3|	Homo sapiens FOSMID clone ABC13-48576000D3 from chromosome 4, complete sequence	Eukaryota	69.63	20906	5008	360	3	19939	1320	21852	0.0	8661
p_212_ctg941|quiver:0-90410:novelCtg	gi|34850310|emb|BX546479.5|	Human DNA sequence from clone RP11-438N17, complete sequence	Eukaryota	69.02	84892	21664	1276	8175	90310	5	83017	0.0	32952
p_212_ctg983|quiver:0-69813:novelCtg	gi|28372772|gb|AC118282.4|	Homo sapiens BAC clone RP11-1281K21 from 4, complete sequence	Eukaryota	75.37	67296	11669	894	3313	67616	16526	81910	0.0	47036
a_212_ctg1003|quiver:7990-8522:novelINS	gi|22218451|gb|AC018352.23|	Homo sapiens 3 BAC RP11-124O2 (Roswell Park Cancer Institute Human BAC Library) complete sequence	Eukaryota	97.14	524	5	7	11	532	24044	23529	0.0	856
a_212_ctg1004|quiver:2563-3038:novelINS	gi|219842227|ref|NG_009295.1|	Homo sapiens hyaluronoglucosaminidase 1 (HYAL1), RefSeqGene on chromosome 3	Eukaryota	93.72	494	11	16	1	474	5551	5058	0.0	697
a_212_ctg1005|quiver:1620-2334:novelINS	gi|219842227|ref|NG_009295.1|	Homo sapiens hyaluronoglucosaminidase 1 (HYAL1), RefSeqGene on chromosome 3	Eukaryota	95.09	713	2	25	31	713	6062	5353	0.0	1045
a_212_ctg1006|quiver:2665-3223:novelINS	gi|41763448|gb|AY520140.1|	Gorilla gorilla G_1R_13 AluYc1 repeat region	Eukaryota	96.91	551	13	4	9	558	707	160	0.0	906
a_212_ctg1011|quiver:0-420:novelINS	gi|15638755|gb|AC079756.4|	Homo sapiens BAC clone RP11-108J15 from 7, complete sequence	Eukaryota	90.85	437	21	6	1	418	152299	151863	4e-167	598
a_212_ctg1017|quiver:13336-13467:novelINS	gi|1039301560|gb|AC270843.1|	Homo sapiens chromosome 16 clone VMRC53-384H18, complete sequence	Eukaryota	100.00	131	0	0	1	131	149540	149670	4e-59	237
a_212_ctg102|quiver:0-412:novelINS	gi|19571870|emb|AL359705.10|	Human DNA sequence from clone RP11-211B4 on chromosome 1, complete sequence	Eukaryota	95.91	318	2	6	1	307	23812	24129	3e-137	499
a_212_ctg1039|quiver:3583-4390:novelINS	gi|7768674|dbj|AP001699.1|	Homo sapiens genomic DNA, chromosome 21q, section 43/105	Eukaryota	86.99	792	48	18	29	807	338874	339623	0.0	933
a_212_ctg1046|quiver:2121-2454:novelINS	gi|46367627|emb|AL512310.4|	Human chromosome 14 DNA sequence BAC R-597A11 of library RPCI-11 from chromosome 14 of Homo sapiens (Human), complete sequence	Eukaryota	97.00	333	3	7	8	333	83370	83038	4e-147	531
a_212_ctg1057|quiver:0-3179:novelINS	gi|12539449|dbj|AP001137.2|	Homo sapiens genomic DNA, chromosome 21q21.1-q21.2, LL56-APP region, clone:B812P3	Eukaryota	90.83	3445	36	178	1	3170	157661	161100	0.0	4239
a_212_ctg1063|quiver:3529-3832:novelINS	gi|18921227|gb|AC068760.12|	Homo sapiens 3 BAC RP11-420J11 (Roswell Park Cancer Institute Human BAC Library) complete sequence	Eukaryota	97.36	303	2	6	7	303	177050	176748	1e-134	489
a_212_ctg1069|quiver:7131-7639:novelINS	gi|1043015352|emb|LT571452.1|	Pongo pygmaeus genome assembly, chromosome: XII	Eukaryota	97.64	509	11	1	1	508	26396623	26396115	0.0	861
a_212_ctg1077|quiver:555-841:novelINS	gi|21669015|dbj|AP005360.2|	Homo sapiens genomic DNA, chromosome 8q23, clone: KB1529G8, complete sequence	Eukaryota	100.00	286	0	0	1	286	111853	112138	7e-143	517
a_212_ctg1079|quiver:3792-4349:novelINS	gi|19033626|gb|AC103718.2|	Homo sapiens chromosome 8, clone RP11-419K12, complete sequence	Eukaryota	96.28	376	2	5	188	557	22275	21906	1e-168	603
a_212_ctg1085|quiver:1527-1963:novelINS	gi|987976947|emb|LT160000.1|	Macaca fascicularis complete genome, chromosome chr1	Eukaryota	83.86	440	67	3	1	436	93481519	93481080	5e-128	468
a_212_ctg1086|quiver:775-1081:novelINS	gi|925170980|gb|KT305541.1|	Homo sapiens chromosome 8 1000 genomes pilot1 Alu locus 310 NA11894 hg18129314110 genomic sequence	Eukaryota	99.03	309	0	2	1	306	1441	1133	2e-149	538
a_212_ctg1096|quiver:4903-5216:novelINS	gi|315506989|ref|NG_028043.1|	Homo sapiens kinesin family member 16B (KIF16B), RefSeqGene on chromosome 20	Eukaryota	98.72	313	4	0	1	313	289580	289892	5e-152	547
a_212_ctg1105|quiver:0-1175:novelINS	gi|24418080|gb|AC130467.2|	Homo sapiens chromosome 16 clone CTD-2015G9, complete sequence	Eukaryota	95.74	1057	26	11	3	1046	73238	74288	0.0	1671
a_212_ctg1115|quiver:67974-68373:novelINS	gi|345478726|ref|NG_029918.1|	Homo sapiens BTG3 associated nuclear protein (BANP), RefSeqGene on chromosome 16	Eukaryota	95.38	260	3	4	1	251	29088	28829	5e-109	405
a_212_ctg1119|quiver:0-174:novelINS	gi|22122865|gb|AC009139.8|	Homo sapiens chromosome 16 clone RP11-538I12, complete sequence	Eukaryota	93.29	164	0	1	1	153	57887	57724	3e-63	251
a_212_ctg111|quiver:1767-3424:novelINS	gi|25189067|gb|AC132152.3|	Homo sapiens BAC clone CTD-2014D7 from 2, complete sequence	Eukaryota	73.93	1772	275	112	1	1648	111952	113660	0.0	776
a_212_ctg1123|quiver:0-236:novelINS	gi|1039301573|gb|AC270856.1|	Homo sapiens chromosome 16 clone VMRC53-356A24, complete sequence	Eukaryota	99.49	196	1	0	1	196	164936	165131	2e-92	349
a_212_ctg1133|quiver:7191-7371:novelINS	gi|1074185780|ref|NG_024561.2|	Homo sapiens potassium channel tetramerization domain containing 9 pseudogene 4 (KCTD9P4) on chromosome 11	Eukaryota	100.00	180	0	0	1	180	610	789	1e-85	325
a_212_ctg1137|quiver:17187-17468:novelINS	gi|29124051|gb|AC023819.7|	Homo sapiens chromosome 16 clone RP11-1102H15, complete sequence	Eukaryota	100.00	281	0	0	1	281	93223	93503	4e-140	508
a_212_ctg1160|quiver:2144-3418:novelINS	gi|62123148|gb|AC107822.18|	Mus musculus chromosome 7, clone RP23-182C11, complete sequence	Eukaryota	74.77	888	74	51	276	1163	56471	57208	3e-136	497
a_212_ctg1160|quiver:5709-6189:novelINS	gi|13560029|emb|AL450463.20|	Human DNA sequence from clone RP13-299C14 on chromosome 20, complete sequence	Eukaryota	95.83	192	8	0	255	446	2991	2800	1e-80	311
a_212_ctg1174|quiver:58529-58960:novelINS	gi|28144387|gb|AC010289.10|	Homo sapiens chromosome 16 clone CTA-989F12, complete sequence	Eukaryota	80.42	429	64	4	1	412	54831	54406	3e-106	396
a_212_ctg1176|quiver:56599-56888:novelINS	gi|34531300|dbj|AK125265.1|	Homo sapiens cDNA FLJ43275 fis, clone KIDNE2011314	Eukaryota	96.91	291	5	4	1	289	1200	912	9e-129	470
a_212_ctg1176|quiver:66579-66871:novelINS	gi|298919226|ref|NG_023031.1|	Homo sapiens rabphilin 3A-like (without C2 domains) (RPH3AL), RefSeqGene on chromosome 17	Eukaryota	98.31	295	1	4	1	291	13919	14213	2e-136	495
a_212_ctg1182|quiver:24464-24716:novelINS	gi|295393215|gb|AC240689.2|	Homo sapiens FOSMID clone ABC24-2136H20 from chromosome 8, complete sequence	Eukaryota	99.21	252	2	0	1	252	27801	28052	9e-122	446
a_212_ctg1186|quiver:28549-28769:novelINS	gi|157074308|gb|AC206360.2|	Homo sapiens FOSMID clone ABC9-43899000N1 from chromosome 17, complete sequence	Eukaryota	98.64	220	3	0	1	220	23571	23352	8e-103	383
a_212_ctg1189|quiver:23239-23976:novelINS	gi|1034055107|ref|XM_016947854.1|	PREDICTED: Pan troglodytes translation initiation factor IF-2-like (LOC107973043), mRNA	Eukaryota	96.88	545	5	1	205	737	1	545	0.0	913
a_212_ctg1189|quiver:25380-29357:novelINS	gi|850485665|gb|CP011894.1|	Ovis canadensis canadensis isolate 43U chromosome 9 sequence	Eukaryota	66.38	1282	281	68	1	1222	34909137	34910328	5e-83	322
a_212_ctg1191|quiver:10389-10521:novelINS	gi|116174849|gb|AC144836.3|	Homo sapiens chromosome 17, clone WI2-84318G5, complete sequence	Eukaryota	100.00	131	0	0	1	131	18629	18499	4e-59	237
a_212_ctg1191|quiver:29314-29582:novelINS	gi|1024336775|ref|NG_046922.1|	Homo sapiens mastermind like transcriptional coactivator 1 (MAML1), RefSeqGene on chromosome 5	Eukaryota	85.07	268	25	7	1	260	14201	14461	2e-73	286
a_212_ctg1191|quiver:30715-31059:novelINS	gi|212374811|gb|AC197461.2|	Pan troglodytes BAC clone CH251-376M16 from chromosome 19, complete sequence	Eukaryota	87.14	350	34	7	6	344	122581	122930	1e-109	407
a_212_ctg1235|quiver:3161-3449:novelINS	gi|4375937|emb|AL031055.1|	Human DNA sequence from clone RP1-28H20 on chromosome 20q13.1, complete sequence	Eukaryota	93.93	280	17	0	6	285	64438	64717	3e-116	428
a_212_ctg124|quiver:42138-44430:novelINS	gi|686767779|ref|XM_009235312.1|	PREDICTED: Pongo abelii RNA binding motif protein, X-linked (RBMX), mRNA	Eukaryota	97.30	2038	29	18	262	2283	77	2104	0.0	3369
a_212_ctg1251|quiver:1295-2257:novelINS	gi|1009327487|gb|KU054255.1|	Homo sapiens isolate HML2_8q24.3c retrotransposon HERV-K HML-2, partial sequence	Eukaryota	97.94	973	3	17	2	961	969	1	0.0	1604
a_212_ctg1276|quiver:1064-1370:novelINS	gi|15145619|gb|AC073278.9|	Homo sapiens BAC clone RP11-661L8 from 7, complete sequence	Eukaryota	98.06	309	2	3	1	306	191244	191551	6e-144	520
a_212_ctg1292|quiver:3922-4075:novelINS	gi|254540252|gb|AC234778.5|	Homo sapiens BAC clone RP11-427J20 from chromosome x, complete sequence	Eukaryota	100.00	153	0	0	1	153	104896	105048	5e-71	277
a_212_ctg1305|quiver:5426-5730:novelINS	gi|1039301560|gb|AC270843.1|	Homo sapiens chromosome 16 clone VMRC53-384H18, complete sequence	Eukaryota	99.34	304	2	0	1	304	149832	149529	7e-150	540
a_212_ctg1312|quiver:1733-2049:novelINS	gi|23307957|gb|AC073896.41|	Homo sapiens 12 BAC RP11-977G19 (Roswell Park Cancer Institute Human BAC Library) complete sequence	Eukaryota	97.45	314	1	2	1	307	3433	3120	4e-146	527
a_212_ctg1319|quiver:409-696:novelINS	gi|767178194|gb|AC256228.1|	Homo sapiens BAC clone CH17-8H4 from chromosome 9, complete sequence	Eukaryota	98.61	287	4	0	1	287	139283	138997	6e-138	500
a_212_ctg1320|quiver:0-162:novelINS	gi|20340406|gb|AC046143.20|	Homo sapiens 3 BAC RP11-534C12 (Roswell Park Cancer Institute Human BAC Library) complete sequence	Eukaryota	100.00	162	0	0	1	162	53640	53801	8e-76	293
a_212_ctg1324|quiver:1095-1464:novelINS	gi|27877164|gb|AC061705.16|	Homo sapiens 3 BAC RP11-488M12 (Roswell Park Cancer Institute Human BAC Library) complete sequence	Eukaryota	98.81	335	1	3	37	369	25015	24682	1e-160	576
a_212_ctg1343|quiver:2526-2753:novelINS	gi|347543876|gb|AC245900.1|	Homo sapiens FOSMID clone ABC27-186J14 from chromosome 4, complete sequence	Eukaryota	97.83	230	0	5	1	227	37875	37648	4e-100	374
a_212_ctg1344|quiver:2441-2755:novelINS	gi|407339791|ref|NG_032953.1|	Homo sapiens tectonic family member 3 (TCTN3), RefSeqGene on chromosome 10	Eukaryota	97.71	306	5	2	1	306	29066	29369	1e-141	513
a_212_ctg1347|quiver:934-1150:novelINS	gi|2811098|gb|AC004042.1|	Homo sapiens chromosome 5, P1 clone 96c7, P1 5001 (LBNL H21), complete sequence	Eukaryota	89.86	217	21	1	1	216	29569	29785	1e-74	289
a_212_ctg1357|quiver:13782-14034:novelINS	gi|925170907|gb|KT305468.1|	Homo sapiens chromosome 14 1000 genomes pilot1 Alu locus 209 NA12043 deletion hg18 44083830 genomic sequence	Eukaryota	100.00	252	0	0	1	252	616	365	2e-124	455
a_212_ctg137|quiver:3197-3589:novelINS	gi|13429995|dbj|AP002802.3|	Homo sapiens genomic DNA, chromosome 11q, clone:RP11-876F14, complete sequence	Eukaryota	87.95	365	30	3	20	370	182766	183130	2e-125	459
a_212_ctg1383|quiver:0-476:novelINS	gi|870277541|gb|AC270076.1|	Homo sapiens chromosome chr9 clone ABC13_48647500_L17, complete sequence	Eukaryota	99.58	476	2	0	1	476	30497	30972	0.0	850
a_212_ctg1401|quiver:2515-3140:novelINS	gi|12329481|emb|AL449305.4|	Human DNA sequence from clone RP11-110L1 on chromosome 9q32-33.2, complete sequence	Eukaryota	97.32	635	3	5	1	625	38016	38646	0.0	1059
a_212_ctg1404|quiver:457-760:novelINS	gi|925171062|gb|KT305623.1|	Homo sapiens chromosome 11 1000 genomes pilot2 Alu locus 445 NA12891 hg18 36296613 genomic sequence	Eukaryota	97.72	307	0	5	1	301	591	286	1e-139	506
a_212_ctg1419|quiver:0-173:novelINS	gi|189011796|gb|AC216967.3|	Homo sapiens FOSMID clone ABC13-47639200D12 from chromosome 12, complete sequence	Eukaryota	100.00	173	0	0	1	173	4612	4440	9e-82	313
a_212_ctg1428|quiver:2061-2395:novelINS	gi|1026191099|ref|NG_047064.1|	Homo sapiens neural EGFL like 1 (NELL1), RefSeqGene on chromosome 11	Eukaryota	98.46	324	1	4	14	334	148175	148497	5e-152	547
a_212_ctg1454|quiver:12384-12694:novelINS	gi|18250070|gb|AC011977.8|	Homo sapiens chromosome 18, clone RP11-15P24, complete sequence	Eukaryota	95.87	218	9	0	86	303	57223	57006	2e-93	352
a_212_ctg1459|quiver:0-394:novelINS	gi|21039699|gb|AC120105.3|	Homo sapiens 12 BAC RP11-743I10 (Roswell Park Cancer Institute Human BAC Library) complete sequence	Eukaryota	99.34	303	1	1	90	392	9199	9500	4e-148	535
a_212_ctg146|quiver:1240-1511:novelINS	gi|1034189473|ref|XR_001721137.1|	PREDICTED: Pan troglodytes uncharacterized LOC107976851 (LOC107976851), ncRNA	Eukaryota	96.88	160	3	1	1	158	1378	1537	7e-67	264
a_212_ctg1470|quiver:20170-20485:novelINS	gi|182623852|gb|AC210996.4|	Homo sapiens FOSMID clone ABC9-44046100B9 from chromosome 17, complete sequence	Eukaryota	97.12	313	9	0	3	315	22398	22710	5e-145	524
a_212_ctg1471|quiver:0-268:novelINS	gi|10120076|emb|AL359012.7|	Human DNA sequence from clone RP11-339I10 on chromosome 13, complete sequence	Eukaryota	99.61	259	1	0	1	259	12649	12907	1e-126	462
a_212_ctg1475|quiver:0-252:novelINS	gi|14270405|emb|AL139036.12|	Human DNA sequence from clone RP11-285H24 on chromosome 13q22.1-22.3, complete sequence	Eukaryota	99.21	253	1	1	1	252	55026	55278	3e-121	444
a_212_ctg1480|quiver:4452-6036:novelINS	gi|167472642|gb|AC216142.3|	Homo sapiens FOSMID clone ABC13-48647000H2 from chromosome 2, complete sequence	Eukaryota	99.68	1584	5	0	1	1584	32115	30532	0.0	2834
a_212_ctg1527|quiver:1360-1658:novelINS	gi|925171056|gb|KT305617.1|	Homo sapiens chromosome 13 1000 genomes pilot2 Alu locus 420 NA12878 hg18 61619075 genomic sequence	Eukaryota	99.33	300	0	2	1	298	439	140	1e-145	526
a_212_ctg152|quiver:0-399:novelINS	gi|343790991|ref|NG_029770.1|	Homo sapiens amyloid beta precursor like protein 2 (APLP2), RefSeqGene on chromosome 11	Eukaryota	96.12	412	3	12	1	399	26321	26732	2e-176	628
a_212_ctg1535|quiver:1134-1438:novelINS	gi|410441170|emb|FO082812.5|	Human DNA sequence from clone ABC13-48714300I24 on chromosome 9, complete sequence	Eukaryota	97.12	313	0	8	1	304	35078	35390	7e-137	497
a_212_ctg1548|quiver:1401-1717:novelINS	gi|47716528|gb|AC149236.1|	Pan troglodytes chromosome X clone PTB-119K17 map human ortholog q28, complete sequence	Eukaryota	98.73	316	1	3	1	316	124964	125276	2e-150	542
a_212_ctg154|quiver:0-239:novelINS	gi|342675615|ref|NG_029392.1|	Homo sapiens thioredoxin reductase 1 (TXNRD1), RefSeqGene on chromosome 12	Eukaryota	97.52	242	2	4	1	239	112674	112914	1e-106	396
a_212_ctg1553|quiver:3098-3614:novelINS	gi|10334471|emb|AL390857.7|	Human DNA sequence from clone RP11-51N22 on chromosome 13, complete sequence	Eukaryota	80.40	449	26	19	2	429	57585	57992	2e-102	383
a_212_ctg1556|quiver:1946-2266:novelINS	gi|1067605099|ref|NG_051592.1|	Homo sapiens DExH-box helicase 29 (DHX29), RefSeqGene on chromosome 5	Eukaryota	99.36	314	0	2	1	312	13974	13661	4e-153	551
a_212_ctg1560|quiver:4383-5323:novelINS	gi|28626578|gb|AC007297.23|	Homo sapiens 12 BAC RP11-690J15 (Roswell Park Cancer Institute Human BAC Library) complete sequence	Eukaryota	73.24	964	147	57	4	940	148192	147313	5e-113	419
a_212_ctg157|quiver:1347-1849:novelINS	gi|193082965|ref|NG_008089.1|	Homo sapiens receptor tyrosine kinase like orphan receptor 2 (ROR2), RefSeqGene on chromosome 9	Eukaryota	91.50	153	13	0	350	502	27454	27302	2e-52	217
a_212_ctg1607|quiver:0-2707:novelINS	gi|308522742|ref|NG_027819.1|	Homo sapiens coiled-coil domain containing 6 (CCDC6), RefSeqGene on chromosome 10	Eukaryota	89.53	764	17	33	1	722	28921	29663	0.0	926
a_212_ctg1612|quiver:1064-1379:novelINS	gi|925171123|gb|KT305684.1|	Homo sapiens chromosome 7 H1000 P2 Alu Locus 688 NA12892 hg18 47517601 genomic sequence	Eukaryota	95.30	319	10	5	1	315	785	468	1e-134	489
a_212_ctg1615|quiver:0-2180:novelINS	gi|584458497|ref|NG_033939.1|	Homo sapiens ZW10 interacting kinetochore protein (ZWINT), RefSeqGene on chromosome 10	Eukaryota	88.83	2409	23	95	1	2171	8435	10835	0.0	2926
a_212_ctg1616|quiver:7012-7947:novelINS	gi|16973855|emb|AL359267.37|	Human DNA sequence from clone RP11-384P3 on chromosome 10, complete sequence	Eukaryota	75.03	829	59	32	145	935	114791	114073	1e-152	551
a_212_ctg1617|quiver:2670-3694:novelINS	gi|1024846793|ref|NG_046939.1|	Homo sapiens RRAD and GEM like GTPase 1 (REM1), RefSeqGene on chromosome 20	Eukaryota	90.05	1015	53	10	20	1024	1161	185	0.0	1373
a_212_ctg1622|quiver:1275-1545:novelINS	gi|21212485|emb|AL731534.7|	Human DNA sequence from clone RP11-550A9 on chromosome 10, complete sequence	Eukaryota	94.01	284	3	2	1	270	40504	40787	1e-119	439
a_212_ctg1627|quiver:6551-7005:novelINS	gi|237874188|ref|NG_012168.1|	Homo sapiens phosphodiesterase 11A (PDE11A), RefSeqGene on chromosome 2	Eukaryota	97.37	456	7	5	2	453	166783	167237	0.0	751
a_212_ctg1642|quiver:0-161:novelINS	gi|15882110|emb|AJ337692.1|	Homo sapiens genomic sequence surrounding NotI site, clone NR1-TG8R	Eukaryota	100.00	161	0	0	1	161	365	205	3e-75	291
a_212_ctg1645|quiver:0-185:novelINS	gi|194440663|ref|NG_008289.1|	Homo sapiens parkin RBR E3 ubiquitin protein ligase (PARK2), RefSeqGene on chromosome 6	Eukaryota	100.00	164	0	0	1	164	244832	244995	7e-77	297
a_212_ctg1649|quiver:0-1000:novelINS	gi|18376459|emb|AL589733.20|	Human DNA sequence from clone RP11-164L23 on chromosome 6, complete sequence	Eukaryota	87.83	419	10	16	362	753	21227	20823	1e-134	491
a_212_ctg1654|quiver:96873-97069:novelINS	gi|226818934|gb|AC208190.5|	Homo sapiens FOSMID clone ABC12-49059900F2 from chromosome 6, complete sequence	Eukaryota	97.45	196	5	0	1	196	23762	23957	4e-87	331
a_212_ctg1667|quiver:5773-6200:novelINS	gi|15638887|gb|AC092064.4|	Homo sapiens BAC clone RP11-595A4 from 7, complete sequence	Eukaryota	93.89	393	10	11	49	427	5551	5943	9e-157	563
a_212_ctg1668|quiver:3491-3946:novelINS	gi|121952009|gb|AC193195.3|	Pan troglodytes BAC clone CH251-634H3 from chromosome 7, complete sequence	Eukaryota	99.12	454	4	0	1	454	24211	23758	0.0	801
a_212_ctg1676|quiver:4223-4561:novelINS	gi|930155626|gb|AC270136.1|	Homo sapiens BAC clone VMRC59-211F4 from chromosome unknown, complete sequence	Eukaryota	93.79	338	14	2	1	338	57395	57065	1e-141	513
a_212_ctg1682|quiver:0-129:novelINS	gi|551899213|tpe|HG493172.1|	TPA: Homo sapiens long non-coding RNA OTTHUMT00000099334.1 (RP11-384C4.6 gene), sense_intronic	Eukaryota	100.00	129	0	0	1	129	492	364	5e-58	233
a_212_ctg1686|quiver:4337-4623:novelINS	gi|172050178|gb|AC217414.3|	Homo sapiens FOSMID clone ABC11-49405100F9 from chromosome 1, complete sequence	Eukaryota	90.73	302	7	6	1	286	25428	25724	8e-111	410
a_212_ctg1690|quiver:2206-2542:novelINS	gi|584458488|ref|NG_033934.1|	Homo sapiens TRAF3 interacting protein 3 (TRAF3IP3), RefSeqGene on chromosome 1	Eukaryota	98.18	330	4	2	1	330	10959	10632	2e-156	562
a_212_ctg1705|quiver:1275-1877:novelINS	gi|10312289|gb|AC006970.6|	Homo sapiens PAC clone RP4-725G10 from 7, complete sequence	Eukaryota	97.06	613	6	12	1	602	57124	56513	0.0	982
a_212_ctg1709|quiver:6066-6301:novelINS	gi|149894083|gb|AC192631.3|	Pan troglodytes BAC clone CH251-340G14 from chromosome 17, complete sequence	Eukaryota	83.40	235	37	1	2	234	72985	72751	2e-61	246
a_212_ctg1710|quiver:0-187:novelINS	gi|18201847|gb|AC090812.5|	Homo sapiens chromosome 18, clone RP11-59J7, complete sequence	Eukaryota	98.92	185	2	0	1	185	43686	43502	2e-85	325
a_212_ctg1714|quiver:0-2438:novelINS	gi|21206313|gb|AC090398.12|	Homo sapiens chromosome 18, clone RP11-669I1, complete sequence	Eukaryota	93.73	367	17	6	1	361	10798	11164	7e-148	536
a_212_ctg1719|quiver:14808-15199:novelINS	gi|165974630|gb|AC208324.3|	Homo sapiens FOSMID clone ABC10-45532800O14 from chromosome 18, complete sequence	Eukaryota	98.98	391	4	0	1	391	15022	14632	0.0	688
a_212_ctg1734|quiver:0-207:novelINS	gi|14251804|emb|AL139405.11|	Human DNA sequence from clone RP11-393E10 on chromosome 10, complete sequence	Eukaryota	99.04	209	0	1	1	207	14920	15128	2e-97	365
a_212_ctg1735|quiver:1535-1882:novelINS	gi|15962584|emb|AL392086.14|	Human DNA sequence from clone RP11-799O21 on chromosome 10, complete sequence	Eukaryota	95.49	133	6	0	92	224	103266	103398	1e-51	214
a_212_ctg1744|quiver:4486-4818:novelINS	gi|20270106|gb|AC106754.3|	Homo sapiens chromosome 5 clone RP11-184E9, complete sequence	Eukaryota	96.92	325	3	6	11	332	29532	29852	7e-144	520
a_212_ctg1747|quiver:0-416:novelINS	gi|76880683|gb|AC147004.2|	Homo sapiens chromosome 8, clone RP13-895A16, complete sequence	Eukaryota	89.84	443	17	12	1	416	29727	30168	7e-158	567
a_212_ctg1760|quiver:6002-6231:novelINS	gi|21425249|emb|AL133304.4|	Human chromosome 14 DNA sequence BAC R-116N8 of library RPCI-11 from chromosome 14 of Homo sapiens (Human), complete sequence	Eukaryota	94.62	223	12	0	1	223	131261	131039	2e-92	349
a_212_ctg1771|quiver:29827-29976:novelINS	gi|12000427|gb|AC025165.27|	Homo sapiens 12 BAC RP11-571M6 (Roswell Park Cancer Institute Human BAC Library) complete sequence	Eukaryota	98.66	149	2	0	1	149	59309	59457	4e-66	260
a_212_ctg1781|quiver:5311-5442:novelINS	gi|310832481|gb|AC242840.2|	Homo sapiens FOSMID clone WI2-3042F3 from chromosome 12, complete sequence	Eukaryota	100.00	131	0	0	1	131	17839	17969	4e-59	237
a_212_ctg1809|quiver:2740-3587:novelINS	gi|11043099|emb|AL355497.14|	Human DNA sequence from clone RP11-472G23 on chromosome 6, complete sequence	Eukaryota	88.84	896	16	23	23	846	29759	30642	0.0	1137
a_212_ctg1812|quiver:3682-3961:novelINS	gi|13446428|emb|AL354815.10|	Human DNA sequence from clone RP11-760M1 on chromosome 13, complete sequence	Eukaryota	97.47	277	2	4	8	279	68413	68137	2e-124	455
a_212_ctg1813|quiver:0-183:novelINS	gi|11120991|emb|AL138733.15|	Human DNA sequence from clone RP1-297M16 on chromosome 6, complete sequence	Eukaryota	98.38	185	1	2	1	183	30916	31100	9e-82	313
a_212_ctg1832|quiver:11343-11881:novelINS	gi|17977727|emb|AL391993.20|	Human DNA sequence from clone RP11-364I19 on chromosome 13, complete sequence	Eukaryota	82.18	303	50	1	188	490	13764	14062	6e-78	302
a_212_ctg1846|quiver:5456-5780:novelINS	gi|110748671|gb|DQ831669.1|	Homo sapiens disrupted PDHX gene, partial sequence	Eukaryota	95.41	327	11	2	2	324	34513	34187	8e-143	517
a_212_ctg1852|quiver:3723-4035:novelINS	gi|6002338|emb|AL078462.9|	Human DNA sequence from clone RP1-159G19 on chromosome 6q14.1-14.3, complete sequence	Eukaryota	98.64	295	4	0	11	305	53601	53895	3e-142	515
a_212_ctg1861|quiver:4313-5003:novelINS	gi|7768676|dbj|AP001711.1|	Homo sapiens genomic DNA, chromosome 21q, section 55/105	Eukaryota	91.90	494	34	3	198	690	130388	130876	0.0	702
a_212_ctg1874|quiver:670-1234:novelINS	gi|272990664|gb|GU267373.1|	Homo sapiens contig freeze2_15604 genomic sequence	Eukaryota	98.54	412	4	2	1	410	333	744	0.0	710
a_212_ctg1880|quiver:3547-3707:novelINS	gi|925171107|gb|KT305668.1|	Homo sapiens chromosome 7 1000 genomes pilot2 Alu locus 648 NA12878 hg18 15632811 genomic sequence	Eukaryota	100.00	154	0	0	1	154	274	427	2e-71	279
a_212_ctg1915|quiver:1848-2068:novelINS	gi|771917806|ref|NG_042061.1|	Homo sapiens thioredoxin like 4A (TXNL4A), RefSeqGene on chromosome 18	Eukaryota	99.54	217	0	1	1	217	48023	47808	8e-103	383
a_212_ctg1919|quiver:5949-6172:novelINS	gi|15391101|emb|AL392183.18|	Human DNA sequence from clone RP11-284J1 on chromosome 6, complete sequence	Eukaryota	95.24	210	9	1	14	223	12765	12973	4e-87	331
a_212_ctg1921|quiver:1150-1471:novelINS	gi|342837717|ref|NG_029641.1|	Homo sapiens nuclear VCP-like (NVL), RefSeqGene on chromosome 1	Eukaryota	89.14	267	26	3	4	268	63193	63458	1e-89	340
a_212_ctg1931|quiver:1000-1255:novelINS	gi|193211391|ref|NG_008107.1|	Homo sapiens coagulation factor XIII A chain (F13A1), RefSeqGene (LRG_549) on chromosome 6	Eukaryota	99.61	256	0	1	1	255	63664	63409	6e-124	453
a_212_ctg1935|quiver:0-3120:novelINS	gi|154800616|gb|AC203612.3|	Homo sapiens FOSMID clone ABC10-45527100D2 from chromosome 6, complete sequence	Eukaryota	89.38	791	43	21	1	781	2506	3265	0.0	991
a_212_ctg1957|quiver:0-231:novelINS	gi|6723302|emb|AL133382.8|	Human DNA sequence from clone RP5-1156J9 on chromosome 1p12-13.2, complete sequence	Eukaryota	99.14	232	1	1	1	231	75424	75193	7e-110	407
a_212_ctg1971|quiver:0-214:novelINS	gi|366039928|ref|NG_008801.2|	Homo sapiens calcium voltage-gated channel subunit alpha1 C (CACNA1C), RefSeqGene (LRG_334) on chromosome 12	Eukaryota	99.53	214	1	0	1	214	248638	248851	3e-102	381
a_212_ctg1981|quiver:24279-24912:novelINS	gi|366039928|ref|NG_008801.2|	Homo sapiens calcium voltage-gated channel subunit alpha1 C (CACNA1C), RefSeqGene (LRG_334) on chromosome 12	Eukaryota	89.68	659	1	17	33	624	204534	205192	0.0	866
a_212_ctg1982|quiver:0-4154:novelINS	gi|60735164|gb|AC158322.1|	Homo sapiens chromosome 12 clone WI2-1887B17, complete sequence	Eukaryota	95.75	1530	54	10	535	2053	7949	6420	0.0	2432
a_212_ctg1985|quiver:306-645:novelINS	gi|925171171|gb|KT305732.1|	Homo sapiens chromosome 5 1000G TargetE Alu locus52 NA18944 hg18 95019966 genomic sequence	Eukaryota	96.72	335	6	2	1	335	66	395	4e-153	551
a_212_ctg2006|quiver:0-296:novelINS	gi|21206102|gb|AC117464.4|	Homo sapiens 3 BAC RP11-412N9 (Roswell Park Cancer Institute Human BAC Library) complete sequence	Eukaryota	98.99	298	0	3	1	296	114489	114193	9e-142	513
a_212_ctg2043|quiver:0-357:novelINS	gi|1024846807|ref|NG_046964.1|	Homo sapiens gamma-aminobutyric acid type A receptor gamma1 subunit (GABRG1), RefSeqGene on chromosome 4	Eukaryota	99.17	360	0	3	1	357	72514	72873	2e-175	625
a_212_ctg2055|quiver:7218-7810:novelINS	gi|11640553|gb|AE000521.1|HUTCRAD	Human T-cell receptor alpha delta locus, complete sequence	Eukaryota	100.00	592	0	0	1	592	919312	919903	0.0	1068
a_212_ctg2058|quiver:1492-1872:novelINS	gi|10436384|dbj|AK024091.1|	Homo sapiens cDNA FLJ14029 fis, clone HEMBA1004056	Eukaryota	82.89	380	57	5	2	380	558	186	6e-101	378
a_212_ctg2059|quiver:6243-7010:novelINS	gi|371120669|ref|NG_031985.1|	Homo sapiens collagen triple helix repeat containing 1 (CTHRC1), RefSeqGene on chromosome 8	Eukaryota	89.89	435	36	4	339	767	4037	4469	3e-160	576
a_212_ctg2060|quiver:2475-3757:novelINS	gi|850491796|gb|CP011903.1|	Ovis canadensis canadensis isolate 43U chromosome 18 sequence	Eukaryota	68.20	915	245	24	22	914	36685193	36684303	6e-70	277
a_212_ctg2062|quiver:6575-7114:novelINS	gi|63025096|emb|CR954269.1|	Human DNA sequence from clone XX-NCIH2171_11B08, complete sequence	Eukaryota	99.81	539	0	1	1	539	90071	89534	0.0	964
a_212_ctg2064|quiver:292-1910:novelINS	gi|5791541|emb|AL096703.14|	Human DNA sequence from clone RP4-735G18 on chromosome 22, complete sequence	Eukaryota	84.98	1684	135	51	2	1598	44814	43162	0.0	1773
a_212_ctg2083|quiver:21488-22345:novelINS	gi|21954023|gb|AC093420.2|	Homo sapiens chromosome 1 clone RP11-282K6, complete sequence	Eukaryota	77.17	841	115	7	61	855	184941	184132	0.0	690
a_212_ctg2085|quiver:28487-28880:novelINS	gi|17223352|gb|AC024329.9|	Homo sapiens, clone RP11-30P9, complete sequence	Eukaryota	86.80	394	50	2	1	393	103850	104242	1e-128	470
a_212_ctg2095|quiver:12724-12894:novelINS	gi|870276864|gb|AC270055.1|	Homo sapiens chromosome chr2 clone ABC14_50156600_D19, complete sequence	Eukaryota	100.00	170	0	0	1	170	36249	36418	4e-80	307
a_212_ctg2098|quiver:20155-21302:novelINS	gi|1034618623|ref|XR_001739283.1|	PREDICTED: Homo sapiens uncharacterized LOC105373426 (LOC105373426), transcript variant X1, ncRNA	Eukaryota	90.68	590	47	8	33	615	454	1042	0.0	787
a_212_ctg2106|quiver:0-1801:novelINS	gi|16756370|gb|AC073873.7|	Homo sapiens BAC clone RP11-575M4 from 7, complete sequence	Eukaryota	82.34	402	27	18	1	398	151688	151327	7e-96	363
a_212_ctg2107|quiver:0-1750:novelINS	gi|16756370|gb|AC073873.7|	Homo sapiens BAC clone RP11-575M4 from 7, complete sequence	Eukaryota	86.54	364	26	9	1	359	151688	151343	1e-111	416
a_212_ctg2108|quiver:0-1775:novelINS	gi|16756370|gb|AC073873.7|	Homo sapiens BAC clone RP11-575M4 from 7, complete sequence	Eukaryota	82.21	399	25	16	1	390	151688	151327	2e-97	369
a_212_ctg2109|quiver:0-1819:novelINS	gi|16756370|gb|AC073873.7|	Homo sapiens BAC clone RP11-575M4 from 7, complete sequence	Eukaryota	86.97	376	32	8	1	373	151688	151327	4e-118	437
a_212_ctg2110|quiver:11203-11356:novelINS	gi|975830230|ref|NG_029191.3|	Homo sapiens diacylglycerol kinase eta (DGKH), RefSeqGene on chromosome 13	Eukaryota	99.35	153	1	0	1	153	209590	209742	2e-69	271
a_212_ctg2159|quiver:9970-10303:novelINS	gi|11557942|emb|AL391867.5|	Human DNA sequence from clone RP11-402M4 on chromosome 9, complete sequence	Eukaryota	93.57	342	8	2	2	331	130154	129815	2e-144	522
a_212_ctg2164|quiver:2795-3604:novelINS	gi|3080381|emb|AL022578.1|	Human DNA sequence from clone RP3-393P12 on chromosome Xp11.21, complete sequence	Eukaryota	77.14	678	101	13	27	651	52114	51438	8e-142	515
a_212_ctg2181|quiver:0-247:novelINS	gi|188595788|gb|AC217066.3|	Homo sapiens FOSMID clone ABC11-47142300C10 from chromosome 9, complete sequence	Eukaryota	98.80	250	0	3	1	247	2030	2279	8e-116	426
a_212_ctg220|quiver:1995-2274:novelINS	gi|7656679|gb|AC009318.11|	Homo sapiens 12p BAC RP11-996F15 (Roswell Park Cancer Institute Human BAC Library) complete sequence	Eukaryota	97.46	276	0	6	10	279	198084	198358	1e-121	446
a_212_ctg2215|quiver:1549-1880:novelINS	gi|1024846786|ref|NG_046943.1|	Homo sapiens collagen type V alpha 3 chain (COL5A3), RefSeqGene on chromosome 19	Eukaryota	89.29	336	29	7	1	331	44955	45288	2e-113	419
a_212_ctg2236|quiver:1097-1492:novelINS	gi|5931541|dbj|AP000555.1|	Homo sapiens genomic DNA, chromosome 22q11.2, BCRL2 region, clone:KB1027C11	Eukaryota	94.29	403	7	10	1	394	121909	122304	2e-165	592
a_212_ctg2239|quiver:4504-5936:novelINS	gi|30139816|emb|BX323043.5|	Human DNA sequence from clone CTD-2510L9 on chromosome 1, complete sequence	Eukaryota	84.92	305	15	8	1	302	22687	22411	3e-87	334
a_212_ctg2248|quiver:0-974:novelINS	gi|14422236|emb|AL590406.6|	Human DNA sequence from clone RP11-418P12 on chromosome 6, complete sequence	Eukaryota	95.92	1004	7	27	1	974	126777	127776	0.0	1535
a_212_ctg2275|quiver:2000-4393:novelINS	gi|210060594|gb|AC213030.3|	Pan troglodytes BAC clone CH251-48B2 from chromosome 7, complete sequence	Eukaryota	74.69	1371	202	86	307	1620	141545	140263	0.0	652
a_212_ctg2279|quiver:7802-9240:novelINS	gi|665506148|gb|AC255483.1|	Homo sapiens chromosome 5 clone 171515_ABC9_3_5_000046216400_P3, complete sequence	Eukaryota	90.49	1335	73	18	1	1322	18154	19447	0.0	1802
a_212_ctg2285|quiver:3195-3338:novelINS	gi|194394210|ref|NG_008282.1|	Homo sapiens solute carrier family 6 member 19 (SLC6A19), RefSeqGene on chromosome 5	Eukaryota	100.00	143	0	0	1	143	27047	27189	1e-65	259
a_212_ctg2286|quiver:4753-5168:novelINS	gi|28973811|gb|AC114291.2|	Homo sapiens chromosome 5 clone CTD-3080P12, complete sequence	Eukaryota	97.82	413	8	1	3	415	54267	54678	0.0	700
a_212_ctg228|quiver:2767-3095:novelINS	gi|9802725|gb|AC018514.7|AC018514	Homo sapiens chromosome 14 clone RP11-76C24 map 14q24.3-31, complete sequence	Eukaryota	96.40	333	6	5	2	328	44490	44822	1e-146	529
a_212_ctg2291|quiver:4703-5129:novelINS	gi|24580346|gb|AC010274.6|	Homo sapiens chromosome 5 clone CTC-498K21, complete sequence	Eukaryota	82.90	345	25	5	7	329	49618	49286	4e-97	365
a_212_ctg2292|quiver:6703-7994:novelINS	gi|21756508|dbj|AK096910.1|	Homo sapiens cDNA FLJ39591 fis, clone SKNMC2000622	Eukaryota	95.67	439	19	0	853	1291	2404	1966	0.0	706
a_212_ctg2295|quiver:22751-22911:novelINS	gi|27151367|gb|AC124852.2|	Homo sapiens chromosome 5 clone RP11-1013K16, complete sequence	Eukaryota	93.12	160	11	0	1	160	157669	157828	1e-59	239
a_212_ctg2311|quiver:30356-30655:novelINS	gi|1066583586|ref|NG_051568.1|	Homo sapiens diphosphoinositol pentakisphosphate kinase 2 (PPIP5K2), RefSeqGene on chromosome 5	Eukaryota	96.94	294	2	6	11	298	25318	25610	1e-128	470
a_212_ctg2315|quiver:0-346:novelINS	gi|11493222|emb|AL138718.17|	Human DNA sequence from clone RP11-127P7 on chromosome 6, complete sequence	Eukaryota	98.57	349	2	2	1	346	1935	1587	3e-168	601
a_212_ctg2318|quiver:5113-5282:novelINS	gi|23308087|gb|AC109329.8|	Homo sapiens chromosome 8, clone CTD-3107M8, complete sequence	Eukaryota	98.80	166	1	1	5	169	11557	11722	3e-74	288
a_212_ctg2329|quiver:0-741:novelINS	gi|23463022|gb|AC132154.3|	Homo sapiens BAC clone RP11-523J2 from 2, complete sequence	Eukaryota	96.23	769	1	23	1	741	101830	102598	0.0	1178
a_212_ctg2338|quiver:2351-2690:novelINS	gi|19747217|gb|AC112223.2|	Homo sapiens chromosome 3 clone RP11-237P23, complete sequence	Eukaryota	96.23	345	6	6	1	339	159074	159417	6e-151	544
a_212_ctg2343|quiver:1216-1541:novelINS	gi|12830388|emb|AL135903.12|	Human DNA sequence from clone RP11-30P6 on chromosome 6, complete sequence	Eukaryota	98.15	324	1	5	7	325	149030	149353	7e-150	540
a_212_ctg234|quiver:34598-34830:novelINS	gi|987976948|emb|LT160001.1|	Macaca fascicularis complete genome, chromosome chr2	Eukaryota	90.04	231	23	0	2	232	18366277	18366047	1e-81	313
a_212_ctg2350|quiver:2084-2420:novelINS	gi|925170941|gb|KT305502.1|	Homo sapiens chromosome 7 1000 genomes pilot1 Alu locus 258 NA18504 hg18 18311849 genomic sequence	Eukaryota	99.08	326	1	2	10	334	397	73	5e-158	567
a_212_ctg2366|quiver:27161-27285:novelINS	gi|295004426|emb|AL591480.10|	Human DNA sequence from clone RP11-525G3 on chromosome 6, complete sequence	Eukaryota	97.58	124	3	0	1	124	39598	39721	5e-51	210
a_212_ctg2369|quiver:1576-1744:novelINS	gi|109689874|gb|AC185996.2|	Pan troglodytes BAC clone CH251-259B13 from chromosome 11, complete sequence	Eukaryota	98.21	168	2	1	1	168	77149	77315	1e-73	286
a_212_ctg237|quiver:24147-24437:novelINS	gi|987976948|emb|LT160001.1|	Macaca fascicularis complete genome, chromosome chr2	Eukaryota	93.66	284	17	1	5	288	28832012	28831730	3e-116	428
a_212_ctg2390|quiver:0-1133:novelINS	gi|158937435|gb|AC210987.3|	Homo sapiens FOSMID clone ABC9-45391100C12 from chromosome 6, complete sequence	Eukaryota	97.16	1161	3	28	1	1133	35000	33842	0.0	1846
a_212_ctg2395|quiver:0-249:novelINS	gi|16931058|gb|AC096762.3|	Homo sapiens BAC clone RP11-621I20 from 4, complete sequence	Eukaryota	98.52	135	1	1	115	249	152324	152457	4e-57	232
a_212_ctg2398|quiver:890-1162:novelINS	gi|1043015352|emb|LT571452.1|	Pongo pygmaeus genome assembly, chromosome: XII	Eukaryota	95.15	268	13	0	5	272	107982803	107983070	3e-115	425
a_212_ctg2401|quiver:4555-4945:novelINS	gi|635037698|ref|XR_497607.1|	PREDICTED: Chlorocebus sabaeus uncharacterized LOC103234416 (LOC103234416), transcript variant X5, ncRNA	Eukaryota	89.58	384	32	7	13	390	529	910	5e-134	488
a_212_ctg2406|quiver:4583-5183:novelINS	gi|18121532|emb|AL662857.3|	Human DNA sequence from clone CH502-147D4 on chromosome 6, complete sequence	Eukaryota	74.07	617	108	18	6	599	29148	29735	1e-94	358
a_212_ctg2414|quiver:783-1885:novelINS	gi|18693547|gb|AC106867.4|	Homo sapiens BAC clone RP11-162F1 from 4, complete sequence	Eukaryota	97.38	1105	8	20	1	1090	72873	71775	0.0	1792
a_212_ctg2426|quiver:0-499:novelINS	gi|21327924|dbj|AP001201.7|	Homo sapiens genomic DNA, chromosome 11, clone:RP11-821O7, complete sequence	Eukaryota	96.65	508	2	7	1	499	105718	106219	0.0	821
a_212_ctg2431|quiver:1751-2082:novelINS	gi|15668168|gb|AC092682.2|	Homo sapiens BAC clone RP11-734C21 from 2, complete sequence	Eukaryota	98.17	328	1	2	1	323	57414	57087	8e-156	560
a_212_ctg2432|quiver:1370-1663:novelINS	gi|930155626|gb|AC270136.1|	Homo sapiens BAC clone VMRC59-211F4 from chromosome unknown, complete sequence	Eukaryota	97.00	300	1	5	1	293	57065	57363	1e-133	486
a_212_ctg2441|quiver:3717-4080:novelINS	gi|359279866|ref|NG_031822.1|	Homo sapiens erbb2 interacting protein (ERBIN), RefSeqGene on chromosome 5	Eukaryota	93.42	365	18	5	1	362	19225	18864	1e-147	533
a_212_ctg2457|quiver:1124-1370:novelINS	gi|1043015352|emb|LT571452.1|	Pongo pygmaeus genome assembly, chromosome: XII	Eukaryota	95.12	246	12	0	1	246	18305960	18305715	6e-105	390
a_212_ctg2468|quiver:2754-3473:novelINS	gi|14018288|emb|AL445237.16|	Human DNA sequence from clone RP13-238F13 on chromosome 10, complete sequence	Eukaryota	88.07	763	44	18	2	719	178288	179048	0.0	928
a_212_ctg2484|quiver:0-244:novelINS	gi|15290485|gb|AC018878.8|	Homo sapiens BAC clone RP11-297N12 from 2, complete sequence	Eukaryota	96.83	252	0	1	1	244	39629	39880	4e-114	421
a_212_ctg2486|quiver:0-699:novelINS	gi|15668141|gb|AC010978.8|	Homo sapiens BAC clone RP11-363N21 from 2, complete sequence	Eukaryota	94.34	707	9	19	1	685	105980	106677	0.0	1038
a_212_ctg248|quiver:2910-3224:novelINS	gi|906847383|ref|NG_042272.1|	Homo sapiens 5'-nucleotidase, cytosolic II (NT5C2), RefSeqGene on chromosome 10	Eukaryota	98.10	315	5	1	1	314	68910	68596	2e-149	538
a_212_ctg24|quiver:0-216:novelINS	gi|237681271|gb|AC235759.2|	Homo sapiens FOSMID clone ABC11-48400200G4 from chromosome unknown, complete sequence	Eukaryota	98.62	218	1	2	1	216	25401	25184	1e-99	372
a_212_ctg2510|quiver:4233-4554:novelINS	gi|15187191|gb|AC008493.5|	Homo sapiens chromosome 5 clone CTC-427G18, complete sequence	Eukaryota	95.37	324	11	3	1	321	61717	61395	4e-140	508
a_212_ctg2517|quiver:6953-7676:novelINS	gi|12863227|gb|AC009309.4|	Homo sapiens BAC clone RP11-301O19 from 2, complete sequence	Eukaryota	84.82	639	79	11	2	633	39679	40306	0.0	682
a_212_ctg2525|quiver:0-128:novelINS	gi|2288973|gb|AC002105.1|AC002105	Genomic sequence from Human 9q34, complete sequence	Eukaryota	97.66	128	2	1	1	127	11123	11250	4e-52	214
a_212_ctg2526|quiver:1122-3649:novelINS	gi|354799668|gb|JN964169.1|	Mus musculus targeted KO-first, conditional ready, lacZ-tagged mutant allele Lypd4:tm1a(EUCOMM)Hmgu; transgenic	Eukaryota	80.23	794	72	57	78	823	23957	24713	5e-150	544
a_212_ctg2530|quiver:10127-10315:novelINS	gi|13872265|emb|AL158822.19|	Human DNA sequence from clone RP11-100C15 on chromosome 9q34.2-34.3, complete sequence	Eukaryota	97.89	190	1	3	1	188	155713	155901	3e-82	315
a_212_ctg2547|quiver:487-697:novelINS	gi|334883163|ref|NG_029056.1|	Homo sapiens signal peptide, CUB domain and EGF like domain containing 1 (SCUBE1), RefSeqGene on chromosome 22	Eukaryota	98.02	202	2	2	11	210	67891	67690	8e-90	340
a_212_ctg2551|quiver:9107-10495:novelINS	gi|1034629171|ref|XM_017028860.1|	PREDICTED: Homo sapiens family with sequence similarity 118 member A (FAM118A), transcript variant X27, mRNA	Eukaryota	96.92	422	13	0	569	990	718	1139	0.0	702
a_212_ctg257|quiver:0-1716:novelINS	gi|9650514|emb|AL133330.14|	Human DNA sequence from clone RP1-68D18 on chromosome 11p12-13, complete sequence	Eukaryota	88.79	428	38	7	685	1107	103423	103001	6e-147	533
a_212_ctg2582|quiver:4050-4366:novelINS	gi|157841360|gb|AC210882.2|	Homo sapiens FOSMID clone ABC9-43907100E8 from chromosome 12, complete sequence	Eukaryota	98.73	316	4	0	1	316	19380	19695	1e-153	553
a_212_ctg2593|quiver:838-1675:novelINS	gi|18464338|gb|AC019118.7|	Homo sapiens BAC clone RP11-513H7 from 2, complete sequence	Eukaryota	81.65	790	84	6	1	764	86212	85458	0.0	800
a_212_ctg2613|quiver:0-620:novelINS	gi|260903649|gb|AC237151.3|	Homo sapiens FOSMID clone ABC24-1954N7 from chromosome 1, complete sequence	Eukaryota	97.44	624	9	6	1	620	13038	12418	0.0	1032
a_212_ctg2613|quiver:927-5434:novelINS	gi|260903649|gb|AC237151.3|	Homo sapiens FOSMID clone ABC24-1954N7 from chromosome 1, complete sequence	Eukaryota	94.23	4574	159	61	1	4507	12052	7517	0.0	6879
a_212_ctg2636|quiver:618-919:novelINS	gi|1027859930|ref|NG_047170.1|	Homo sapiens potassium voltage-gated channel subfamily Q member 5 (KCNQ5), RefSeqGene on chromosome 6	Eukaryota	99.34	303	0	2	1	301	222389	222691	3e-147	531
a_212_ctg2637|quiver:4511-4784:novelINS	gi|4586155|emb|AL034402.9|	Human DNA sequence from clone RP1-30G7 on chromosome Xp11.3-11.4, complete sequence	Eukaryota	96.70	273	9	0	1	273	65038	64766	2e-123	452
a_212_ctg2657|quiver:5436-5973:novelINS	gi|1043015352|emb|LT571452.1|	Pongo pygmaeus genome assembly, chromosome: XII	Eukaryota	93.72	191	12	0	347	537	2976018	2975828	1e-74	291
a_212_ctg2661|quiver:0-290:novelINS	gi|344030292|gb|AC245608.1|	Homo sapiens FOSMID clone ABC27-322P10 from chromosome 14, complete sequence	Eukaryota	99.31	291	0	2	2	290	35934	35644	1e-140	509
a_212_ctg2677|quiver:2331-2575:novelINS	gi|94686380|gb|AC182396.3|	Pan troglodytes BAC clone CH251-244D19 from chromosome 16, complete sequence	Eukaryota	92.37	236	17	1	3	238	115034	115268	3e-90	342
a_212_ctg2680|quiver:4172-4713:novelINS	gi|987976948|emb|LT160001.1|	Macaca fascicularis complete genome, chromosome chr2	Eukaryota	85.27	387	51	6	1	384	131097789	131098172	9e-114	421
a_212_ctg2692|quiver:17535-17690:novelINS	gi|224809358|ref|NG_011518.1|	Homo sapiens MAD1 mitotic arrest deficient like 1 (MAD1L1), RefSeqGene on chromosome 7	Eukaryota	98.04	153	1	2	2	154	241769	241619	2e-64	255
a_212_ctg2695|quiver:10410-10562:novelINS	gi|187761865|gb|AC225592.2|	Homo sapiens FOSMID clone ABC14-8071849G22 from chromosome 7, complete sequence	Eukaryota	98.68	152	2	0	1	152	18298	18449	1e-67	266
a_212_ctg2698|quiver:4687-4961:novelINS	gi|186659641|gb|AC225598.1|	Homo sapiens FOSMID clone ABC14-864658G9 from chromosome 7, complete sequence	Eukaryota	99.64	275	0	1	1	274	4756	5030	3e-134	488
a_212_ctg2713|quiver:8981-9657:novelINS	gi|210147643|gb|AC211982.3|	Pan troglodytes BAC clone CH251-376H21 from chromosome 7, complete sequence	Eukaryota	98.52	676	9	1	1	676	63530	64204	0.0	1171
a_212_ctg2719|quiver:0-2174:novelINS	gi|197333861|ref|NG_008433.1|	Homo sapiens diaphanous related formin 2 (DIAPH2), RefSeqGene on chromosome X	Eukaryota	93.42	2281	20	73	1	2156	508152	505877	0.0	3225
a_212_ctg2737|quiver:31600-33400:novelINS	gi|145864594|gb|AC190217.3|	Pan troglodytes BAC clone CH251-385G22 from chromosome 7, complete sequence	Eukaryota	77.99	1858	275	40	4	1800	104371	106155	0.0	1447
a_212_ctg2738|quiver:30575-30837:novelINS	gi|222144381|gb|AC231985.2|	Homo sapiens FOSMID clone ABC11-49495200M1 from chromosome 7, complete sequence	Eukaryota	95.77	260	5	3	1	258	10493	10238	2e-111	412
a_212_ctg2740|quiver:0-235:novelINS	gi|211971143|gb|AC217523.5|	Homo sapiens FOSMID clone ABC11-47141800E11 from chromosome 7, complete sequence	Eukaryota	99.16	237	0	1	1	235	18986	19222	1e-112	416
a_212_ctg2744|quiver:88371-89630:novelINS	gi|345842507|ref|NG_029966.1|	Homo sapiens protein tyrosine phosphatase, receptor type N2 (PTPRN2), RefSeqGene on chromosome 7	Eukaryota	96.39	1276	17	20	7	1259	666652	667921	0.0	2030
a_212_ctg2773|quiver:0-584:novelINS	gi|542130619|gb|KC201581.1|	Homo sapiens haplotype HGDP00923_a tyrosinase (TYR) gene, complete cds	Eukaryota	98.06	309	1	3	281	584	8460	8768	4e-144	522
a_212_ctg2781|quiver:9231-9546:novelINS	gi|20334650|gb|AC103834.2|	Homo sapiens chromosome 8, clone RP11-1081K18, complete sequence	Eukaryota	99.05	315	3	0	1	315	29540	29854	3e-154	554
a_212_ctg2782|quiver:2446-2777:novelINS	gi|13489129|gb|AC087883.12|	Homo sapiens 12q BAC RP11-335M9 (Roswell Park Cancer Institute Human BAC Library) complete sequence	Eukaryota	98.42	317	1	4	15	331	12436	12124	3e-148	535
a_212_ctg2791|quiver:0-418:novelINS	gi|13162257|gb|AC024908.22|	Homo sapiens 10 BAC RP11-446F3 (Roswell Park Cancer Institute Human BAC Library) complete sequence	Eukaryota	86.49	422	37	8	5	412	129402	129817	2e-133	486
a_212_ctg2793|quiver:5657-5825:novelINS	gi|21734919|gb|AC022536.13|	Homo sapiens chromosome 10 clone RP11-38M7, complete sequence	Eukaryota	97.02	168	3	1	1	168	112661	112826	2e-71	279
a_212_ctg2795|quiver:7031-7260:novelINS	gi|23556057|emb|AL356433.19|	Human DNA sequence from clone RP11-453F1 on chromosome 10, complete sequence	Eukaryota	95.00	220	11	0	8	227	153538	153319	6e-92	347
a_212_ctg2800|quiver:45079-45242:novelINS	gi|665506156|gb|AC255492.1|	Homo sapiens chromosome 10 clone 174779_ABC12_000046926300_I15, complete sequence	Eukaryota	99.39	163	1	0	1	163	10360	10198	9e-75	289
a_212_ctg2801|quiver:2064-2378:novelINS	gi|6137005|emb|AL096776.12|	Human DNA sequence from clone RP4-646B12 on chromosome 1q42.11-42.3, complete sequence	Eukaryota	97.20	322	1	6	1	314	16790	17111	7e-144	520
a_212_ctg2802|quiver:61159-61406:novelINS	gi|21535945|gb|AC026224.6|	Homo sapiens chromosome 10 clone RP11-74N14, complete sequence	Eukaryota	94.82	251	9	2	1	247	4289	4039	2e-104	389
a_212_ctg2805|quiver:0-668:novelINS	gi|19031317|emb|AL157709.17|	Human DNA sequence from clone RP11-164C1 on chromosome 10, complete sequence	Eukaryota	92.63	692	12	24	1	655	58043	57354	0.0	946
a_212_ctg2808|quiver:1894-2641:novelINS	gi|218511138|gb|AC211486.4|	Homo sapiens BAC clone CH17-232I21 from chromosome 7, complete sequence	Eukaryota	96.21	766	7	14	1	747	88805	88043	0.0	1207
a_212_ctg2823|quiver:11256-11427:novelINS	gi|21213458|emb|AL672040.10|	Human DNA sequence from clone RP11-449L4 on chromosome X, complete sequence	Eukaryota	97.08	171	5	0	1	171	56103	56273	1e-73	286
a_212_ctg2827|quiver:1517-8884:novelINS	gi|527172109|emb|FO538754.3|	Human DNA sequence from clone ABC7-42506100J21 on chromosome X, complete sequence	Eukaryota	90.30	495	18	11	6884	7367	6828	7303	0.0	654
a_212_ctg2827|quiver:37379-38870:novelINS	gi|46802656|emb|BX908382.8|	Human DNA sequence from clone WI2-1935J5 on chromosome X, complete sequence	Eukaryota	94.14	1143	20	12	169	1287	2003	3122	0.0	1748
a_212_ctg2827|quiver:52497-52760:novelINS	gi|74197756|emb|CR936360.14|	Human DNA sequence from clone RP13-440N7 on chromosome X, complete sequence	Eukaryota	99.24	264	0	2	1	263	101663	101925	4e-126	461
a_212_ctg2847|quiver:1473-2388:novelINS	gi|57899066|dbj|BS000657.1|	Pan troglodytes chromosome Y clone:PTBY-002C07, complete sequences	Eukaryota	96.25	906	18	10	3	896	90270	91171	0.0	1451
a_212_ctg2851|quiver:21237-21543:novelINS	gi|665506121|gb|AC255450.1|	Homo sapiens chromosome 22 clone 1201894_ABC11_2_1_000049529600_E7, complete sequence	Eukaryota	98.07	311	0	6	1	306	20534	20843	9e-142	513
a_212_ctg2853|quiver:10589-10735:novelINS	gi|551893228|tpe|HG512367.1|	TPA: Homo sapiens long non-coding RNA OTTHUMT00000317578.1 (CITF22-49D8.1 gene), lincRNA	Eukaryota	100.00	146	0	0	1	146	1326	1471	3e-67	264
a_212_ctg2858|quiver:17518-17949:novelINS	gi|818213488|ref|NG_042142.1|	Homo sapiens inositol 1,4,5-trisphosphate receptor type 2 (ITPR2), RefSeqGene on chromosome 12	Eukaryota	85.44	309	28	4	30	333	7996	8292	3e-93	352
a_212_ctg2861|quiver:7177-8284:novelINS	gi|5263010|emb|AL022328.21|	Human DNA sequence from clone RP3-402G11 on chromosome 22q13.31-13.33, complete sequence	Eukaryota	92.74	248	17	1	73	320	176338	176584	4e-96	363
a_212_ctg2863|quiver:557-3373:novelINS	gi|3413286|emb|Z82245.1|	Human DNA sequence from clone CTA-799F10 on chromosome 22, complete sequence	Eukaryota	94.34	707	28	3	79	781	3163	3861	0.0	1092
a_212_ctg2868|quiver:13448-14276:novelINS	gi|268607861|gb|AC231190.3|	Homo sapiens FOSMID clone ABC8-41100100J23 from chromosome unknown, complete sequence	Eukaryota	100.00	713	0	0	1	713	713	1	0.0	1287
a_212_ctg2868|quiver:3863-4044:novelINS	gi|268607861|gb|AC231190.3|	Homo sapiens FOSMID clone ABC8-41100100J23 from chromosome unknown, complete sequence	Eukaryota	95.65	184	5	2	1	181	9608	9425	1e-74	289
a_212_ctg2878|quiver:23311-24050:novelINS	gi|482668035|gb|KC951381.1|	Homo sapiens clone FOS_0016, complete sequence	Eukaryota	96.73	734	1	16	26	739	22050	21320	0.0	1164
a_212_ctg2886|quiver:0-165:novelINS	gi|6143843|gb|AC010183.6|	Homo sapiens 12 BAC RP11-100F15 (Roswell Park Cancer Institute Human BAC Library) complete sequence	Eukaryota	100.00	165	0	0	1	165	19955	19791	2e-77	298
a_212_ctg289|quiver:13384-13583:novelINS	gi|292494880|ref|NG_007148.2|	Homo sapiens ATPase phospholipid transporting 8B1 (ATP8B1), RefSeqGene on chromosome 18	Eukaryota	99.00	200	1	1	1	199	83029	82830	1e-92	349
a_212_ctg28|quiver:3055-3469:novelINS	gi|23306054|gb|AC025260.29|	Homo sapiens 12 BAC RP11-356O22 (Roswell Park Cancer Institute Human BAC Library) complete sequence	Eukaryota	94.31	422	14	5	1	414	47805	47386	1e-179	639
a_212_ctg2901|quiver:0-645:novelINS	gi|21070668|gb|AC116350.2|	Homo sapiens chromosome 5 clone RP11-357F12, complete sequence	Eukaryota	94.48	652	29	2	1	645	99134	98483	0.0	1011
a_212_ctg2904|quiver:497-2069:novelINS	gi|17426463|emb|AL359677.19|	Human DNA sequence from clone RP11-523E20 on chromosome 10, complete sequence	Eukaryota	95.78	450	12	7	936	1378	46246	45797	0.0	700
a_212_ctg2913|quiver:0-677:novelINS	gi|954182143|gb|KT070565.1|	Homo sapiens truncated WDR62 (WDR62) gene, WDR62-c.390G>A allele, complete cds, alternatively spliced	Eukaryota	98.11	688	2	8	1	677	43656	42969	0.0	1157
a_212_ctg2915|quiver:1525-1707:novelINS	gi|28872844|dbj|AP001525.6|	Homo sapiens genomic DNA, chromosome 18 clone:RP11-720L3, complete sequence	Eukaryota	97.83	184	0	1	3	182	14172	13989	9e-82	313
a_212_ctg2919|quiver:1665-1984:novelINS	gi|925171028|gb|KT305589.1|	Homo sapiens chromosome 1 1000 genomes pilot1 Alu locus 364 NA11894 hg18 74920632 genomic sequence	Eukaryota	98.70	307	3	1	1	307	987	682	1e-147	533
a_212_ctg2924|quiver:3304-3688:novelINS	gi|195325540|gb|AC211791.7|	Macaca mulatta BAC CH250-482K9 (Children's Hospital Oakland Research Institute Rhesus macaque Adult Male BAC Library) complete sequence	Eukaryota	90.00	220	18	2	169	384	29605	29386	2e-75	293
a_212_ctg2934|quiver:12563-12787:novelINS	gi|34740260|dbj|AP006285.2|	Homo sapiens genomic DNA, chromosome 11 clone:RP13-25N22, complete sequence	Eukaryota	97.32	224	4	1	1	224	5848	6069	4e-100	374
a_212_ctg2938|quiver:70010-70168:novelINS	gi|665506091|gb|AC255414.1|	Homo sapiens chromosome 11 clone 174552_ABC10_2_1_000044636700_H2, complete sequence	Eukaryota	100.00	158	0	0	1	158	3984	4141	1e-73	286
a_212_ctg2940|quiver:1340-1540:novelINS	gi|1916002|gb|U68061.1|HSU68061	Human MUC2 gene, promoter region	Eukaryota	99.00	201	0	2	1	200	6787	6986	5e-92	347
a_212_ctg2940|quiver:28619-29320:novelINS	gi|816374680|gb|AC256300.1|	Homo sapiens chromosome 11 clone CH17-246P12, complete sequence	Eukaryota	95.72	678	11	15	37	698	159121	159796	0.0	1041
a_212_ctg294|quiver:1159-1469:novelINS	gi|520189827|dbj|AB774985.1|	Homo sapiens HLA-DRB1 gene for MHC class II antigen, complete cds, allele: HLA-DRB1*16:02:02, cell_line: RMAL	Eukaryota	98.05	307	4	2	5	310	9747	10052	6e-144	520
a_212_ctg294|quiver:4572-7504:novelINS	gi|427197657|ref|NG_008799.2|	Homo sapiens ryanodine receptor 2 (RYR2), RefSeqGene on chromosome 1	Eukaryota	86.23	305	39	1	2338	2642	119614	119915	1e-94	360
a_212_ctg2950|quiver:0-291:novelINS	gi|113462215|gb|AC187754.2|	Pan troglodytes BAC clone CH251-670H2 from chromosome 7, complete sequence	Eukaryota	99.32	292	1	1	1	291	99950	99659	3e-142	515
a_212_ctg2954|quiver:4270-5916:novelINS	gi|19309439|emb|AL358859.23|	Human DNA sequence from clone RP11-545G13 on chromosome 1, complete sequence	Eukaryota	91.08	370	7	8	1263	1625	3222	2872	8e-139	506
a_212_ctg2958|quiver:1152-1323:novelINS	gi|159032228|gb|AC194810.3|	Pan troglodytes BAC clone CH251-381F23 from chromosome x, complete sequence	Eukaryota	97.52	161	3	1	10	169	144091	144251	9e-69	269
a_212_ctg2959|quiver:2519-8132:novelINS	gi|344179188|gb|AC203660.3|	Homo sapiens FOSMID clone ABC10-44455000E13 from chromosome 1, complete sequence	Eukaryota	92.70	972	37	19	24	974	16005	15047	0.0	1379
a_212_ctg2959|quiver:40434-40672:novelINS	gi|29536400|emb|AL591848.13|	Human DNA sequence from clone RP11-439E19 on chromosome 1, complete sequence	Eukaryota	93.28	238	16	0	1	238	119966	119729	3e-95	358
a_212_ctg2973|quiver:0-1086:novelINS	gi|7717384|emb|AL163285.2|	Homo sapiens chromosome 21 segment HS21C085	Eukaryota	85.15	1158	74	48	1	1084	282531	283664	0.0	1186
a_212_ctg2977|quiver:460-783:novelINS	gi|925170941|gb|KT305502.1|	Homo sapiens chromosome 7 1000 genomes pilot1 Alu locus 258 NA18504 hg18 18311849 genomic sequence	Eukaryota	95.31	320	11	3	1	317	371	53	6e-138	500
a_212_ctg2978|quiver:1902-2284:novelINS	gi|7768737|dbj|AP001745.1|	Homo sapiens genomic DNA, chromosome 21q, section 89/105	Eukaryota	95.89	341	12	2	44	382	278272	278612	2e-151	545
a_212_ctg2979|quiver:581-784:novelINS	gi|37537495|dbj|BS000228.1|	Pan troglodytes chromosome 22 clone:RP43-139F08, map 22, complete sequences	Eukaryota	99.51	203	1	0	1	203	36386	36588	2e-96	361
a_212_ctg2983|quiver:0-540:novelINS	gi|18677379|gb|AC108101.2|	Homo sapiens chromosome 5 clone RP11-125H10, complete sequence	Eukaryota	91.15	576	8	23	4	540	33630	34201	0.0	744
a_212_ctg2992|quiver:0-343:novelINS	gi|654825051|ref|NG_029042.2|	Homo sapiens prolactin receptor (PRLR), RefSeqGene on chromosome 5	Eukaryota	96.11	334	0	5	1	321	37785	38118	1e-147	533
a_212_ctg3015|quiver:5051-5279:novelINS	gi|158088008|gb|AC208055.3|	Homo sapiens FOSMID clone ABC9-44045700K6 from chromosome 22, complete sequence	Eukaryota	99.13	229	0	2	1	228	2922	2695	4e-107	398
a_212_ctg3019|quiver:1895-2214:novelINS	gi|189303735|gb|AC214013.3|	Homo sapiens FOSMID clone ABC9-43350500I14 from chromosome 14, complete sequence	Eukaryota	92.77	332	5	9	2	315	25624	25294	4e-128	468
a_212_ctg3024|quiver:18421-18585:novelINS	gi|1077231788|ref|NG_051763.1|	Homo sapiens NME/NM23 family member 7 (NME7), RefSeqGene on chromosome 1	Eukaryota	100.00	164	0	0	1	164	97462	97625	6e-77	297
a_212_ctg3024|quiver:2510-2635:novelINS	gi|50204271|gb|AC146372.3|	Pan troglodytes BAC clone RP43-59I19 from chromosome 7, complete sequence	Eukaryota	100.00	125	0	0	1	125	101078	101202	7e-56	226
a_212_ctg3039|quiver:2837-3626:novelINS	gi|3962498|gb|AC006115.1|AC006115	Homo sapiens chromosome 19, BAC CIT-B-470f8 (BC330812), complete sequence	Eukaryota	97.10	792	20	3	1	789	68497	67706	0.0	1314
a_212_ctg3046|quiver:4751-5078:novelINS	gi|654825051|ref|NG_029042.2|	Homo sapiens prolactin receptor (PRLR), RefSeqGene on chromosome 5	Eukaryota	98.77	325	0	4	1	321	44353	44677	3e-154	554
a_212_ctg3097|quiver:12850-13281:novelINS	gi|4376012|emb|AL034429.1|	Human DNA sequence from clone RP5-894K16 on chromosome 20q113.11-13.13, complete sequence	Eukaryota	88.05	343	36	3	66	406	121522	121861	6e-115	425
a_212_ctg3110|quiver:13184-13836:novelINS	gi|1034054554|ref|XM_016946257.1|	PREDICTED: Pan troglodytes mucin-3A-like (LOC107972004), partial mRNA	Eukaryota	96.32	652	24	0	1	652	1462	811	0.0	1068
a_212_ctg3110|quiver:18882-20770:novelINS	gi|1034054552|ref|XM_016946256.1|	PREDICTED: Pan troglodytes mucin-3A-like (LOC107972003), partial mRNA	Eukaryota	96.23	1883	65	6	8	1884	12913	11031	0.0	3054
a_212_ctg3120|quiver:3064-3367:novelINS	gi|5921377|emb|Z93017.6|	Human DNA sequence from clone RP1-291J10 on chromosome 6p21.2-21.33, complete sequence	Eukaryota	98.36	304	4	1	1	303	113647	113950	2e-144	522
a_212_ctg3129|quiver:0-1932:novelINS	gi|272989657|gb|GU266855.1|	Homo sapiens contig freeze2_10868 genomic sequence	Eukaryota	97.31	297	1	6	1	290	312	16	1e-130	479
a_212_ctg3130|quiver:1730-2016:novelINS	gi|146424091|gb|AC193875.3|	Pan troglodytes BAC clone CH251-482B11 from chromosome 10, complete sequence	Eukaryota	93.79	290	9	3	6	286	7298	7009	6e-119	437
a_212_ctg3130|quiver:6527-6911:novelINS	gi|16904475|emb|AL607033.8|	Human DNA sequence from clone RP11-52K1 on chromosome 10, complete sequence	Eukaryota	96.86	382	10	2	2	383	9195	8816	2e-176	628
a_212_ctg3132|quiver:3501-5137:novelINS	gi|218135457|gb|AC231414.2|	Homo sapiens FOSMID clone ABC8-42086900J10 from chromosome unknown, complete sequence	Eukaryota	91.68	1670	59	37	1	1636	25779	24156	0.0	2291
a_212_ctg3133|quiver:3427-3867:novelINS	gi|218135457|gb|AC231414.2|	Homo sapiens FOSMID clone ABC8-42086900J10 from chromosome unknown, complete sequence	Eukaryota	96.67	451	2	10	3	440	25395	24945	0.0	713
a_212_ctg3137|quiver:4993-5656:novelINS	gi|26892322|gb|AC087651.19|	Homo sapiens chromosome 17, clone RP11-309N17, complete sequence	Eukaryota	95.02	241	11	1	1	240	175404	175164	1e-100	378
a_212_ctg3141|quiver:0-188:novelINS	gi|383276555|ref|NG_007947.2|	Homo sapiens SH3 domain and tetratricopeptide repeats 2 (SH3TC2), RefSeqGene (LRG_269) on chromosome 5	Eukaryota	99.22	128	1	0	61	188	46140	46267	1e-55	226
a_212_ctg3144|quiver:2506-2792:novelINS	gi|1069984458|gb|AC275506.1|	Homo sapiens BAC clone VMRC66-477H23 from chromosome unknown, complete sequence	Eukaryota	98.21	280	2	2	8	286	107879	108156	6e-131	477
a_212_ctg3150|quiver:0-120:novelINS	gi|20068407|emb|AL358472.54|	Human DNA sequence from clone RP11-422P24 on chromosome 1, complete sequence	Eukaryota	100.00	120	0	0	1	120	70292	70173	3e-53	217
a_212_ctg3171|quiver:3556-3730:novelINS	gi|1034678213|ref|XM_016999692.1|	PREDICTED: Homo sapiens U1 small nuclear ribonucleoprotein 70 kDa-like (LOC107984883), transcript variant X1, mRNA	Eukaryota	97.13	174	5	0	1	174	509	682	3e-75	291
a_212_ctg3173|quiver:3872-4145:novelINS	gi|1034697136|ref|XM_011549168.2|	PREDICTED: Homo sapiens uncharacterized LOC105377774 (LOC105377774), mRNA	Eukaryota	96.01	276	8	2	1	273	2854	3129	1e-120	443
a_212_ctg3186|quiver:49758-49902:novelINS	gi|22552796|emb|AL669831.13|	Human DNA sequence from clone RP11-206L10 on chromosome 1, complete sequence	Eukaryota	98.62	145	1	1	1	144	169333	169477	7e-63	250
a_212_ctg3187|quiver:0-1365:novelINS	gi|223950748|emb|AL590822.37|	Human DNA sequence from clone RP11-181G12 on chromosome 1, complete sequence	Eukaryota	91.44	1425	12	72	1	1317	60721	62143	0.0	1795
a_212_ctg3187|quiver:8115-8549:novelINS	gi|223950748|emb|AL590822.37|	Human DNA sequence from clone RP11-181G12 on chromosome 1, complete sequence	Eukaryota	93.65	457	3	19	2	434	68792	69246	2e-177	632
a_212_ctg3191|quiver:1171-1480:novelINS	gi|20128722|gb|AC112140.4|	Homo sapiens BAC clone RP11-131H21 from 4, complete sequence	Eukaryota	98.67	300	0	4	1	296	65867	65568	1e-140	509
a_212_ctg3199|quiver:3761-5014:novelINS	gi|25815255|gb|AC016142.22|	Homo sapiens 3 BAC RP11-166N6 (Roswell Park Cancer Institute Human BAC Library) complete sequence	Eukaryota	88.94	1275	70	38	4	1246	77539	78774	0.0	1557
a_212_ctg3203|quiver:0-193:novelINS	gi|157265841|gb|AC207595.3|	Homo sapiens FOSMID clone ABC9-43863300M7 from chromosome 2, complete sequence	Eukaryota	100.00	193	0	0	1	193	15854	16046	1e-92	349
a_212_ctg3206|quiver:14102-14417:novelINS	gi|365906235|ref|NG_031974.1|	Homo sapiens chromosome 20 open reading frame 194 (C20orf194), RefSeqGene on chromosome 20	Eukaryota	97.72	307	5	2	10	315	17724	17419	3e-142	515
a_212_ctg3224|quiver:29110-29268:novelINS	gi|357197665|gb|JN675056.1|	Homo sapiens isolate HML-2_9q34.3 endogenous virus HERV-K, complete sequence	Eukaryota	93.04	158	11	0	1	158	4067	3910	2e-58	235
a_212_ctg3227|quiver:25928-26552:novelINS	gi|28569844|emb|AL611925.27|	Human DNA sequence from clone RP11-188C12 on chromosome 9, complete sequence	Eukaryota	98.56	624	9	0	1	624	61825	62448	0.0	1085
a_212_ctg3227|quiver:27979-28413:novelINS	gi|28569844|emb|AL611925.27|	Human DNA sequence from clone RP11-188C12 on chromosome 9, complete sequence	Eukaryota	98.85	434	5	0	1	434	61891	62324	0.0	760
a_212_ctg322|quiver:10703-11004:novelINS	gi|925171172|gb|KT305733.1|	Homo sapiens chromosome 6 1000G TargetE Alu locus54 NA19240 hg18 28401325 genomic sequence	Eukaryota	99.67	301	1	0	1	301	447	147	2e-149	538
a_212_ctg3230|quiver:1084-3086:novelINS	gi|291167814|gb|AC236986.2|	Homo sapiens FOSMID clone ABC11-47169500D13 from chromosome 9, complete sequence	Eukaryota	92.77	2061	28	60	1	1990	30229	32239	0.0	2884
a_212_ctg3232|quiver:3464-3637:novelINS	gi|346463335|gb|JN255744.1|	Synthetic construct, complete sequence	N/A	98.84	173	2	0	1	173	161037	160865	5e-79	304
a_212_ctg3242|quiver:0-744:novelINS	gi|11465072|gb|AC083863.2|AC083863	Homo sapiens chromosome 7 clone RP11-162O1, complete sequence	Eukaryota	93.65	788	2	34	3	744	176872	177657	0.0	1086
a_212_ctg3247|quiver:13721-14272:novelINS	gi|158636154|gb|AC192794.3|	Pan troglodytes BAC clone CH251-733P1 from chromosome 1, complete sequence	Eukaryota	95.85	193	7	1	1	193	171839	172030	4e-80	309
a_212_ctg3249|quiver:19946-20388:novelINS	gi|224809425|ref|NG_011536.1|	Homo sapiens fms related tyrosine kinase 4 (FLT4), RefSeqGene on chromosome 5	Eukaryota	97.75	444	6	4	1	442	38461	38902	0.0	742
a_212_ctg3270|quiver:3975-4285:novelINS	gi|116063669|gb|AC192396.1|	Pan troglodytes BAC clone CH251-13K2 from chromosome 7, complete sequence	Eukaryota	98.39	310	3	1	1	310	61333	61026	3e-148	535
a_212_ctg3286|quiver:0-157:novelINS	gi|21070551|gb|AC073370.7|	Homo sapiens chromosome 10 clone RP11-472G21, complete sequence	Eukaryota	98.73	157	2	0	1	157	70914	70758	2e-70	275
a_212_ctg3291|quiver:0-250:novelINS	gi|15375117|gb|AC008425.6|	Homo sapiens chromosome 5 clone CTC-304O9, complete sequence	Eukaryota	98.02	252	0	5	2	250	97005	97254	5e-112	414
a_212_ctg3296|quiver:13316-14210:novelINS	gi|816374676|gb|AC256296.1|	Homo sapiens chromosome 3 clone CH17-162P3, complete sequence	Eukaryota	97.30	704	8	9	198	893	194416	195116	0.0	1153
a_212_ctg32|quiver:4623-4798:novelINS	gi|1031987405|gb|AC270685.1|	Homo sapiens chromosome 7 clone CH17-50K4, complete sequence	Eukaryota	89.07	183	5	7	4	171	29907	30089	1e-54	223
a_212_ctg3301|quiver:8650-8970:novelINS	gi|24111074|gb|AC104620.5|	Homo sapiens BAC clone RP11-294O2 from 4, complete sequence	Eukaryota	98.40	312	5	0	1	312	45857	45546	7e-150	540
a_212_ctg3314|quiver:1947-3202:novelINS	gi|272993881|gb|GU268975.1|	Homo sapiens contig freeze2_9011 genomic sequence	Eukaryota	97.25	945	18	8	316	1253	250	1193	0.0	1559
a_212_ctg3315|quiver:5543-5838:novelINS	gi|14488116|emb|AL356460.3|	Homo sapiens chromosome 17 from PAC 84M10 map17p11.2 region D17S842-D17S953, complete sequence	Eukaryota	97.26	292	2	5	1	290	59147	58860	8e-130	473
a_212_ctg3316|quiver:11523-13265:novelINS	gi|23379185|gb|AC105219.6|	Homo sapiens chromosome 8, clone RP11-429J17, complete sequence	Eukaryota	94.74	190	8	1	1553	1742	159344	159157	3e-75	295
a_212_ctg3317|quiver:17585-18081:novelINS	gi|189218002|gb|AC215339.3|	Homo sapiens FOSMID clone ABC11-49527800D7 from chromosome 8, complete sequence	Eukaryota	99.60	497	1	1	1	496	8513	9009	0.0	884
a_212_ctg3318|quiver:1098-6813:novelINS	gi|28893655|gb|AC104592.6|	Homo sapiens chromosome 8, clone RP11-714N16, complete sequence	Eukaryota	92.83	488	21	10	435	911	49197	49681	0.0	690
a_212_ctg3327|quiver:3519-3849:novelINS	gi|3242453|dbj|AB006136.1|	Homo sapiens gene for alpha 1,2-fucosyltransferase, 5'flanking region and partial cds	Eukaryota	98.70	308	0	2	24	330	1	305	1e-147	533
a_212_ctg3329|quiver:3652-5919:novelINS	gi|187233567|gb|AC217629.3|	Homo sapiens FOSMID clone ABC11-48293600H6 from chromosome 19, complete sequence	Eukaryota	94.43	2318	66	25	1	2267	32137	29832	0.0	3543
a_212_ctg3334|quiver:21111-21428:novelINS	gi|33342323|gb|AC129881.20|	Papio anubis clone rp41-136c24, complete sequence	Eukaryota	91.56	320	22	5	1	317	37405	37722	6e-119	437
a_212_ctg3340|quiver:3504-3723:novelINS	gi|40714624|gb|AC116552.2|	Homo sapiens chromosome 16 clone RP11-21B21, complete sequence	Eukaryota	96.86	223	3	4	1	219	51532	51310	1e-94	356
a_212_ctg3341|quiver:3607-3881:novelINS	gi|341604736|ref|NG_029533.1|	Homo sapiens core-binding factor, runt domain, alpha subunit 2; translocated to, 3 (CBFA2T3), RefSeqGene on chromosome 16	Eukaryota	98.92	277	0	3	1	274	51674	51398	2e-130	475
a_212_ctg3346|quiver:0-837:novelINS	gi|21206245|gb|AC092385.4|	Homo sapiens chromosome 16 clone RP4-597G12, complete sequence	Eukaryota	93.52	864	26	22	4	837	49408	48545	0.0	1234
a_212_ctg3348|quiver:73977-74216:novelINS	gi|365733575|ref|NG_031961.1|	Homo sapiens acyl-CoA synthetase family member 3 (ACSF3), RefSeqGene on chromosome 16	Eukaryota	97.49	239	6	0	1	239	48459	48697	3e-109	405
a_212_ctg3349|quiver:2123-3537:novelINS	gi|40714623|gb|AC092143.4|	Homo sapiens chromosome 16 clone RP11-566K11, complete sequence	Eukaryota	82.70	1341	97	68	8	1265	34625	35913	0.0	1187
a_212_ctg3352|quiver:10551-10826:novelINS	gi|23462860|gb|AC132805.3|	Homo sapiens chromosome 16 clone LA16c-356B12, complete sequence	Eukaryota	99.27	275	2	0	1	275	22434	22708	3e-134	488
a_212_ctg3365|quiver:2634-3755:novelINS	gi|189011746|gb|AC226042.1|	Musa acuminata clone BAC MA4-52N2, complete sequence	Eukaryota	69.54	650	169	15	319	954	10949	11583	1e-58	239
a_212_ctg3368|quiver:295-554:novelINS	gi|16304791|emb|AL359233.5|	Human chromosome 14 DNA sequence BAC C-2058B24 of library CalTech-D from chromosome 14 of Homo sapiens (Human), complete sequence	Eukaryota	91.95	261	19	2	1	259	1616	1356	2e-98	369
a_212_ctg336|quiver:2946-3215:novelINS	gi|22795727|emb|AL157690.7|	Human chromosome 14 DNA sequence BAC R-565E24 of library RPCI-11 from chromosome 14 of Homo sapiens (Human), complete sequence	Eukaryota	98.84	259	0	3	1	256	107400	107658	1e-120	443
a_212_ctg3370|quiver:50873-52672:novelINS	gi|5931455|gb|AC007967.3|AC007967	Homo sapiens clone NH0373F14, complete sequence	Eukaryota	92.56	1829	56	55	33	1791	72199	74017	0.0	2509
a_212_ctg3391|quiver:903-1411:novelINS	gi|146262775|gb|AC192802.2|	Pan troglodytes BAC clone CH251-495L10 from chromosome 7, complete sequence	Eukaryota	86.36	528	45	15	1	508	31014	31534	3e-163	585
a_212_ctg3396|quiver:1834-1978:novelINS	gi|658132503|ref|NG_033785.2|	Homo sapiens collagen type XXVI alpha 1 chain (COL26A1), RefSeqGene on chromosome 7	Eukaryota	100.00	131	0	0	1	131	87932	87802	4e-59	237
a_212_ctg3400|quiver:16958-17274:novelINS	gi|21425229|emb|AL611933.30|	Human DNA sequence from clone RP11-374C13 on chromosome 1, complete sequence	Eukaryota	95.90	317	10	3	1	314	15692	15376	2e-138	502
a_212_ctg3401|quiver:12775-12949:novelINS	gi|327180708|ref|NG_017035.2|	Homo sapiens tumor protein p73 (TP73), RefSeqGene on chromosome 1	Eukaryota	95.40	174	8	0	1	174	47017	46844	2e-71	279
a_212_ctg3404|quiver:1150-1521:novelINS	gi|221325640|gb|AC209346.3|	Homo sapiens FOSMID clone ABC12-46667700K4 from chromosome 21, complete sequence	Eukaryota	98.66	372	4	1	1	371	5918	6289	0.0	645
a_212_ctg3408|quiver:25025-25500:novelINS	gi|37537507|dbj|BS000240.1|	Pan troglodytes chromosome 22 clone:RP43-055A16, map 22, complete sequences	Eukaryota	84.25	438	40	14	60	475	112868	113298	2e-120	443
a_212_ctg3410|quiver:0-766:novelINS	gi|37537510|dbj|BS000243.1|	Pan troglodytes chromosome 22 clone:CH251-388O03, map 22, complete sequences	Eukaryota	93.13	757	16	20	1	722	113596	114351	0.0	1074
a_212_ctg3410|quiver:4060-4610:novelINS	gi|37537510|dbj|BS000243.1|	Pan troglodytes chromosome 22 clone:CH251-388O03, map 22, complete sequences	Eukaryota	91.37	568	25	16	1	550	120264	120825	0.0	753
a_212_ctg3417|quiver:31912-32083:novelINS	gi|20218558|emb|AL392043.21|	Human DNA sequence from clone RP11-288G11 on chromosome 10, complete sequence	Eukaryota	99.42	171	1	0	1	171	196931	197101	4e-79	304
a_212_ctg3420|quiver:2594-3024:novelINS	gi|1034571394|ref|XM_017017028.1|	PREDICTED: Homo sapiens uncharacterized LOC107984282 (LOC107984282), transcript variant X1, mRNA	Eukaryota	96.32	435	10	6	1	430	2918	2485	0.0	691
a_212_ctg3421|quiver:0-364:novelINS	gi|5441560|emb|AL096806.1|	Homo sapiens genomic region containing hypervariable minisatellites chromosome 10[10q26.3] of Homo sapiens	Eukaryota	100.00	364	0	0	1	364	13508	13145	0.0	657
a_212_ctg3421|quiver:12310-15028:novelINS	gi|5441560|emb|AL096806.1|	Homo sapiens genomic region containing hypervariable minisatellites chromosome 10[10q26.3] of Homo sapiens	Eukaryota	84.04	940	51	7	1736	2592	1903	980	0.0	1077
a_212_ctg3442|quiver:6504-7300:novelINS	gi|547235826|ref|NG_033805.1|	Homo sapiens clathrin heavy chain like 1 (CLTCL1), RefSeqGene on chromosome 22	Eukaryota	84.38	384	41	4	190	571	94358	93992	1e-113	421
a_212_ctg3458|quiver:2506-4466:novelINS	gi|924442967|gb|AC243969.4|	Homo sapiens BAC clone CH17-330E15 from chromosome 4, complete sequence	Eukaryota	83.25	2107	162	95	1	1960	71006	73068	0.0	1952
a_212_ctg3459|quiver:13868-14065:novelINS	gi|21592273|gb|AC107391.5|	Homo sapiens BAC clone RP11-545D9 from 4, complete sequence	Eukaryota	97.45	196	2	3	1	196	52969	53161	7e-84	320
a_212_ctg3463|quiver:0-184:novelINS	gi|21307576|gb|AC122138.2|	Homo sapiens chromosome 4 clone RP11-818C3, complete sequence	Eukaryota	99.46	184	0	1	1	184	56567	56749	5e-85	324
a_212_ctg346|quiver:10191-10310:novelINS	gi|14589692|gb|AC091286.4|	Homo sapiens BAC clone RP11-203P23 from 7, complete sequence	Eukaryota	100.00	119	0	0	1	119	51392	51510	1e-52	215
a_212_ctg3485|quiver:9561-13160:novelINS	gi|22474413|emb|AL683879.19|	Mouse DNA sequence from clone RP23-36D5 on chromosome 11, complete sequence	Eukaryota	70.56	1114	188	85	7	1046	31581	30534	2e-68	273
a_212_ctg3486|quiver:15582-15891:novelINS	gi|194272308|gb|AC216001.4|	Homo sapiens FOSMID clone ABC11-47170100H15 from chromosome 18, complete sequence	Eukaryota	89.40	217	7	4	107	309	2286	2072	8e-73	284
a_212_ctg3493|quiver:0-406:novelINS	gi|302313164|gb|GU324936.1|	Homo sapiens B-cell CLL/lymphoma 11A (zinc finger protein) isoform 2 (BCL11A) gene, complete cds, alternatively spliced	Eukaryota	90.71	420	20	7	1	406	88286	88700	7e-158	567
a_212_ctg3494|quiver:54281-54510:novelINS	gi|116268379|gb|AC191237.2|	Pan troglodytes BAC clone CH251-271O14 from chromosome 7, complete sequence	Eukaryota	99.13	230	1	1	1	229	10507	10736	9e-109	403
a_212_ctg3495|quiver:0-400:novelINS	gi|15920153|gb|AC092681.3|	Homo sapiens BAC clone RP11-728K20 from 7, complete sequence	Eukaryota	98.51	403	1	3	1	400	105728	106128	0.0	691
a_212_ctg3497|quiver:6045-6239:novelINS	gi|1080083579|gb|AC275520.1|	Homo sapiens BAC clone VMRC66-465F22 from chromosome unknown, complete sequence	Eukaryota	98.46	195	2	1	1	194	118472	118666	3e-88	334
a_212_ctg3502|quiver:6266-6637:novelINS	gi|33667873|gb|AY345953.1|	Pan paniscus clone Yb7AD231 AluSg sequence	Eukaryota	97.05	373	7	3	1	371	342	712	5e-172	614
a_212_ctg3509|quiver:7015-7669:novelINS	gi|7958969|gb|AC000052.16|	Homo sapiens Chromosome 22q11.2 BAC Clone 77h2 In CES Region, complete sequence	Eukaryota	99.70	656	0	2	1	654	117288	116633	0.0	1168
a_212_ctg3514|quiver:49039-49164:novelINS	gi|37605823|emb|AL954253.1|	Pan troglodytes chromosome 22 clone PTB-017C02 map 22q22.3, complete sequence	Eukaryota	98.36	122	2	0	3	124	92570	92691	1e-51	212
a_212_ctg3514|quiver:51638-51856:novelINS	gi|37605823|emb|AL954253.1|	Pan troglodytes chromosome 22 clone PTB-017C02 map 22q22.3, complete sequence	Eukaryota	90.17	234	5	6	1	218	95510	95741	5e-80	307
a_212_ctg3516|quiver:46834-48525:novelINS	gi|37606038|emb|AL954254.2|	Pan troglodytes chromosome 22 clone PTB-153H02 map 22q22.3, complete sequence	Eukaryota	97.67	258	3	3	7	264	26212	26466	2e-115	428
a_212_ctg3518|quiver:6473-6767:novelINS	gi|378925613|ref|NG_032118.1|	Homo sapiens myopalladin (MYPN), RefSeqGene (LRG_410) on chromosome 10	Eukaryota	88.19	288	33	1	7	293	26511	26224	1e-96	363
a_212_ctg3519|quiver:12916-13348:novelINS	gi|30142506|emb|AL390728.37|	Human DNA sequence from clone RP11-488L18 on chromosome 1, complete sequence	Eukaryota	93.04	460	3	17	1	432	9052	8594	2e-178	636
a_212_ctg3521|quiver:386-889:novelINS	gi|987976947|emb|LT160000.1|	Macaca fascicularis complete genome, chromosome chr1	Eukaryota	88.61	474	46	7	37	503	210806425	210806897	1e-167	600
a_212_ctg3532|quiver:0-422:novelINS	gi|31790696|dbj|AP000647.5|	Homo sapiens genomic DNA, chromosome 11 clone:CMB9-75I23, complete sequence	Eukaryota	80.81	443	49	14	1	422	32138	31711	5e-103	385
a_212_ctg3533|quiver:0-351:novelINS	gi|31790696|dbj|AP000647.5|	Homo sapiens genomic DNA, chromosome 11 clone:CMB9-75I23, complete sequence	Eukaryota	97.21	359	2	8	1	351	67256	66898	4e-160	574
a_212_ctg3539|quiver:135901-136120:novelINS	gi|4240388|gb|AF067845.1|AF067845	Homo sapiens clone P1-4248, complete sequence	Eukaryota	93.25	163	11	0	57	219	63432	63270	5e-61	244
a_212_ctg3542|quiver:0-361:novelINS	gi|221139695|ref|NG_009409.1|	Homo sapiens DLG associated protein 2 (DLGAP2), RefSeqGene on chromosome 8	Eukaryota	99.40	335	1	1	1	334	165943	165609	1e-165	592
a_212_ctg3543|quiver:1416-1544:novelINS	gi|15808263|emb|AL603757.5|	Human DNA sequence from clone RP11-519O9 on chromosome 6, complete sequence	Eukaryota	100.00	126	0	0	1	126	59418	59293	2e-56	228
a_212_ctg3562|quiver:6184-6515:novelINS	gi|20334341|dbj|AP003531.2|	Homo sapiens genomic DNA, chromosome 11q clone:RP11-535C12, complete sequences	Eukaryota	93.99	333	17	3	2	331	94956	94624	7e-138	500
a_212_ctg3571|quiver:16681-16987:novelINS	gi|152963110|gb|AC148337.2|	Homo sapiens BAC clone RP13-898B2 from chromosome 7, complete sequence	Eukaryota	84.89	311	27	8	4	304	5294	5594	6e-87	331
a_212_ctg3573|quiver:11660-12112:novelINS	gi|81295619|gb|AC167139.9|	Mus musculus chromosome 1, clone RP23-397C14, complete sequence	Eukaryota	81.82	462	64	9	1	452	57291	57742	4e-117	432
a_212_ctg3575|quiver:7951-8206:novelINS	gi|189218013|gb|AC226118.2|	Homo sapiens BAC clone CH15-135D13 from chromosome 7, complete sequence	Eukaryota	99.20	125	1	0	131	255	37190	37314	7e-54	221
a_212_ctg3577|quiver:19713-20128:novelINS	gi|315583367|gb|AC212876.3|	Pongo abelii BAC clone CH276-57C3 from chromosome 1, complete sequence	Eukaryota	89.39	443	18	6	1	415	45455	45896	7e-164	587
a_212_ctg3582|quiver:62809-63914:novelINS	gi|167908844|gb|AC206343.3|	Homo sapiens FOSMID clone ABC9-44003200C13 from chromosome 16, complete sequence	Eukaryota	98.82	1106	11	2	1	1105	4065	5169	0.0	1929
a_212_ctg3590|quiver:1719-2164:novelINS	gi|665506101|gb|AC255426.1|	Homo sapiens chromosome 12 clone CH17-431M4, complete sequence	Eukaryota	92.72	453	19	11	1	444	225202	224755	2e-177	632
a_212_ctg3599|quiver:15576-15726:novelINS	gi|24080728|gb|AC114341.9|	Homo sapiens chromosome 18, clone RP11-248M19, complete sequence	Eukaryota	99.34	151	0	1	1	150	67988	68138	3e-67	264
a_212_ctg3601|quiver:1671-1794:novelINS	gi|19572884|emb|AL450326.30|	Human DNA sequence from clone RP11-517P14 on chromosome 10, complete sequence	Eukaryota	98.39	124	1	1	1	123	62455	62578	1e-51	212
a_212_ctg3610|quiver:2972-3328:novelINS	gi|171850015|gb|AC215997.4|	Homo sapiens FOSMID clone ABC13-48569500C5 from chromosome 12, complete sequence	Eukaryota	98.88	358	2	2	1	356	9376	9019	3e-174	621
a_212_ctg3612|quiver:405-764:novelINS	gi|28189500|dbj|AP003050.4|	Homo sapiens genomic DNA, chromosome 11 clone:RP11-410I24, complete sequence	Eukaryota	96.68	361	10	2	1	359	66211	65851	5e-165	590
a_212_ctg3618|quiver:11350-11912:novelINS	gi|261824093|gb|AC212374.3|	Pongo abelii BAC clone CH276-423L2 from chromosome 13, complete sequence	Eukaryota	96.44	562	20	0	1	562	12684	12123	0.0	924
a_212_ctg3626|quiver:138344-139197:novelINS	gi|1200074|emb|Z69639.1|	Human DNA sequence from clone LA04NC01-241B9 on chromosome 4, complete sequence	Eukaryota	98.25	343	0	6	1	337	343	1	1e-158	571
a_212_ctg3631|quiver:0-354:novelINS	gi|110797914|gb|AC184156.3|	Pan troglodytes BAC clone CH251-321B16 from chromosome 7, complete sequence	Eukaryota	93.97	365	11	1	1	354	113925	113561	2e-157	565
a_212_ctg3653|quiver:14707-17124:novelINS	gi|330688502|gb|AC244258.2|	Homo sapiens BAC clone CH17-410A11 from chromosome 6, complete sequence	Eukaryota	83.88	2426	375	13	3	2417	197066	194646	0.0	2569
a_212_ctg3653|quiver:19758-20248:novelINS	gi|330688502|gb|AC244258.2|	Homo sapiens BAC clone CH17-410A11 from chromosome 6, complete sequence	Eukaryota	88.03	493	54	4	1	490	203087	202597	8e-171	610
a_212_ctg3653|quiver:23560-25471:novelINS	gi|748584348|emb|LO000005.2|	Human DNA sequence from clone CH17-181I5 on chromosome 6, complete sequence	Eukaryota	84.98	1911	274	11	3	1901	65604	67513	0.0	2114
a_212_ctg3653|quiver:8304-8806:novelINS	gi|330688502|gb|AC244258.2|	Homo sapiens BAC clone CH17-410A11 from chromosome 6, complete sequence	Eukaryota	90.04	492	48	1	1	492	195075	194585	0.0	663
a_212_ctg3654|quiver:12355-13664:novelINS	gi|330688502|gb|AC244258.2|	Homo sapiens BAC clone CH17-410A11 from chromosome 6, complete sequence	Eukaryota	83.60	1232	197	4	80	1308	203099	201870	0.0	1297
a_212_ctg3654|quiver:24371-25036:novelINS	gi|254885397|emb|FP325349.3|	Human DNA sequence from clone CH17-321C16 on chromosome 6, complete sequence	Eukaryota	84.77	663	98	3	1	660	27246	27908	0.0	729
a_212_ctg3654|quiver:35902-37431:novelINS	gi|330688502|gb|AC244258.2|	Homo sapiens BAC clone CH17-410A11 from chromosome 6, complete sequence	Eukaryota	85.07	1547	204	21	1	1529	200861	199324	0.0	1678
a_212_ctg3654|quiver:4786-5485:novelINS	gi|10045450|emb|AL358116.7|	Human DNA sequence from clone RP11-108H13 on chromosome 20, complete sequence	Eukaryota	85.06	703	96	7	1	697	83575	84274	0.0	771
a_212_ctg3656|quiver:1102-1828:novelINS	gi|330688502|gb|AC244258.2|	Homo sapiens BAC clone CH17-410A11 from chromosome 6, complete sequence	Eukaryota	87.47	734	81	11	1	726	195353	194623	0.0	870
a_212_ctg3656|quiver:23042-24811:novelINS	gi|330688502|gb|AC244258.2|	Homo sapiens BAC clone CH17-410A11 from chromosome 6, complete sequence	Eukaryota	83.80	1778	273	15	1	1767	196551	194778	0.0	1855
a_212_ctg3656|quiver:31612-33868:novelINS	gi|748584348|emb|LO000005.2|	Human DNA sequence from clone CH17-181I5 on chromosome 6, complete sequence	Eukaryota	80.49	2265	368	20	1	2256	56251	58450	0.0	2069
a_212_ctg3657|quiver:77237-77534:novelINS	gi|925171153|gb|KT305714.1|	Homo sapiens chromosome 14 1000G TargetE Alu locus 17 NA12878 hg18 59645239 genomic sequence	Eukaryota	98.99	298	2	1	1	297	365	68	6e-144	520
a_212_ctg3659|quiver:0-1770:novelINS	gi|330688502|gb|AC244258.2|	Homo sapiens BAC clone CH17-410A11 from chromosome 6, complete sequence	Eukaryota	85.19	1782	240	23	1	1770	200629	198860	0.0	1941
a_212_ctg3659|quiver:32311-35571:novelINS	gi|330688502|gb|AC244258.2|	Homo sapiens BAC clone CH17-410A11 from chromosome 6, complete sequence	Eukaryota	81.78	2601	398	20	674	3260	197239	194701	0.0	2533
a_212_ctg3659|quiver:63136-63750:novelINS	gi|330688502|gb|AC244258.2|	Homo sapiens BAC clone CH17-410A11 from chromosome 6, complete sequence	Eukaryota	85.12	625	81	5	1	614	202864	202241	0.0	697
a_212_ctg3670|quiver:0-231:novelINS	gi|257735518|emb|FP325312.10|	Human DNA sequence from clone CH17-297E19 on chromosome 16, complete sequence	Eukaryota	85.71	217	22	6	1	209	128839	129054	1e-57	233
a_212_ctg3680|quiver:1062-1351:novelINS	gi|1034576824|ref|XR_001748197.1|	PREDICTED: Homo sapiens uncharacterized LOC107984328 (LOC107984328), ncRNA	Eukaryota	97.28	294	2	4	1	288	3809	4102	2e-132	482
a_212_ctg3699|quiver:0-957:novelINS	gi|15375121|gb|AC008514.8|	Homo sapiens chromosome 5 clone CTC-455F18, complete sequence	Eukaryota	88.91	559	42	10	403	956	87975	88518	0.0	702
a_212_ctg36|quiver:705-1237:novelINS	gi|16554316|gb|AC090667.9|	Homo sapiens 12q BAC RP11-791L7 (Roswell Park Cancer Institute Human BAC Library) complete sequence	Eukaryota	93.94	545	13	5	1	532	9815	9278	0.0	830
a_212_ctg3700|quiver:0-766:novelINS	gi|27923616|gb|AC022096.7|	Homo sapiens chromosome 5 clone CTB-43D14, complete sequence	Eukaryota	96.82	785	3	16	1	766	3578	4359	0.0	1251
a_212_ctg3702|quiver:0-158:novelINS	gi|3702306|gb|AC005775.1|AC005775	Homo sapiens chromosome 19, cosmid F20237, complete sequence	Eukaryota	90.80	174	0	1	1	158	27386	27559	2e-63	251
a_212_ctg3703|quiver:2795-2996:novelINS	gi|24110958|gb|AC004799.2|	Homo sapiens chromosome 19, cosmid R33516, complete sequence	Eukaryota	90.15	203	15	4	1	201	9362	9561	2e-66	262
a_212_ctg3717|quiver:0-666:novelINS	gi|21672110|gb|AC025278.5|	Homo sapiens chromosome 19 clone RP11-1137G4, complete sequence	Eukaryota	93.04	690	16	14	1	666	82531	83212	0.0	994
a_212_ctg3718|quiver:21184-21597:novelINS	gi|1031987302|gb|AC270582.1|	Homo sapiens chromosome 5 clone CH17-440O19, complete sequence	Eukaryota	98.60	286	2	2	130	413	1490	1775	4e-135	491
a_212_ctg3728|quiver:27913-28518:novelINS	gi|17921205|gb|AC012642.5|	Homo sapiens chromosome 5 clone CTD-2287K1, complete sequence	Eukaryota	95.53	313	13	1	293	605	39570	39259	4e-137	499
a_212_ctg3739|quiver:0-183:novelINS	gi|3894209|gb|AC004959.1|AC004959	Homo sapiens PAC clone RP5-1098A23 from Xq23, complete sequence	Eukaryota	98.91	184	1	1	1	183	29319	29502	6e-84	320
a_212_ctg3746|quiver:0-452:novelINS	gi|15789230|gb|AC022370.28|	Homo sapiens chromosome UL clone RP11-22O10, complete sequence	Eukaryota	92.72	453	32	1	1	452	132187	131735	0.0	664
a_212_ctg374|quiver:3264-3531:novelINS	gi|27531857|gb|AC009686.14|	Homo sapiens chromosome 8, clone RP11-92K15, complete sequence	Eukaryota	95.50	222	6	2	50	267	68977	68756	6e-93	351
a_212_ctg3766|quiver:52818-53234:novelINS	gi|1004170716|gb|AC270234.1|	Homo sapiens BAC clone CH17-191A21 from chromosome x, complete sequence	Eukaryota	99.52	417	1	1	1	416	180111	179695	0.0	740
a_212_ctg3767|quiver:33618-34022:novelINS	gi|15875478|emb|AJ331060.1|	Homo sapiens genomic sequence surrounding NotI site, clone NL6-GB13C	Eukaryota	80.97	310	47	9	2	311	256	553	1e-66	264
a_212_ctg3770|quiver:9761-9933:novelINS	gi|339896045|gb|AC244399.3|	Homo sapiens FOSMID clone ABC9-41282600M4 from chromosome 14, complete sequence	Eukaryota	100.00	172	0	0	1	172	9688	9517	3e-81	311
a_212_ctg3776|quiver:0-9173:novelINS	gi|24080700|gb|AC007640.13|	Homo sapiens chromosome 11, clone RP11-89A1, complete sequence	Eukaryota	82.44	5912	953	34	3322	9173	125132	131018	0.0	5905
a_212_ctg3776|quiver:14525-57664:novelINS	gi|24080700|gb|AC007640.13|	Homo sapiens chromosome 11, clone RP11-89A1, complete sequence	Eukaryota	80.48	5354	972	53	1	5300	161244	166578	0.0	4771
a_212_ctg3777|quiver:0-29209:novelINS	gi|229459257|emb|FP236243.10|	Human DNA sequence from clone CH507-416A10 on chromosome 21, complete sequence	Eukaryota	71.52	30155	6954	486	15	29196	16412	45906	0.0	14949
a_212_ctg3778|quiver:1839-2952:novelINS	gi|18497320|gb|AC093749.3|	Homo sapiens BAC clone RP11-30B7 from 4, complete sequence	Eukaryota	91.82	1161	46	32	1	1113	85703	86862	0.0	1566
a_212_ctg3797|quiver:14919-17376:novelINS	gi|34330196|gb|AF254982.4|	Homo sapiens chromosome 21 clone CTD-2503J9 map p11-q21.1, complete sequence	Eukaryota	92.92	2487	127	40	1	2443	10907	8426	0.0	3555
a_212_ctg3807|quiver:2779-3279:novelINS	gi|18698889|gb|AC092685.2|	Homo sapiens BAC clone RP11-746P2 from 7, complete sequence	Eukaryota	99.01	505	0	5	1	500	23458	23962	0.0	870
a_212_ctg3807|quiver:6149-7015:novelINS	gi|18698889|gb|AC092685.2|	Homo sapiens BAC clone RP11-746P2 from 7, complete sequence	Eukaryota	100.00	866	0	0	1	866	26839	27704	0.0	1563
a_212_ctg3808|quiver:0-256:novelINS	gi|307224504|gb|AC240391.3|	Homo sapiens FOSMID clone ABC16-2368B7 from chromosome 16, complete sequence	Eukaryota	98.84	259	0	3	1	256	26907	26649	1e-120	443
a_212_ctg3843|quiver:0-1505:novelINS	gi|14581446|gb|AY028079.1|	Homo sapiens putative protein and FSHD Region Gene 2 protein (HSA10-FRG2) genes, complete cds	Eukaryota	92.80	1487	78	24	38	1505	121561	123037	0.0	2118
a_212_ctg3843|quiver:18270-26573:novelINS	gi|29568074|gb|AC134882.2|	Homo sapiens BAC clone RP11-886I11 from Y, complete sequence	Eukaryota	81.33	5779	986	68	2579	8299	82632	88375	0.0	5335
a_212_ctg3843|quiver:4040-6455:novelINS	gi|29568074|gb|AC134882.2|	Homo sapiens BAC clone RP11-886I11 from Y, complete sequence	Eukaryota	85.05	2421	344	17	1	2411	82036	79624	0.0	2673
a_212_ctg3845|quiver:43406-44120:novelINS	gi|15320480|dbj|AP002495.3|	Homo sapiens genomic DNA, chromosome 11q, clone:CTD-2313N18, complete sequence	Eukaryota	95.63	733	2	17	11	714	62534	61803	0.0	1128
a_212_ctg3848|quiver:0-1087:novelINS	gi|189217991|gb|AC226374.1|	Homo sapiens BAC clone RP11-521G19 from chromosome 4, complete sequence	Eukaryota	92.10	1127	45	40	1	1087	34893	36015	0.0	1490
a_212_ctg3850|quiver:1423-1671:novelINS	gi|870276987|gb|AC270061.1|	Homo sapiens chromosome chr9 clone ABC13_49723100_F18, complete sequence	Eukaryota	100.00	248	0	0	1	248	7046	6799	3e-122	448
a_212_ctg3852|quiver:2698-16115:novelINS	gi|24430224|emb|AL671532.13|	Human DNA sequence from clone RP11-512A4 on chromosome 14, complete sequence	Eukaryota	78.77	13531	2656	152	7	13412	131931	118493	0.0	10960
a_212_ctg3852|quiver:30887-34975:novelINS	gi|1032200630|ref|NG_034189.2|	Homo sapiens double homeobox 4 (DUX4), RefSeqGene on chromosome 4	Eukaryota	85.65	3506	477	23	588	4082	7977	4487	0.0	3975
a_212_ctg3865|quiver:0-1502:novelINS	gi|28973813|gb|AC136499.2|	Homo sapiens chromosome 19 clone RP11-240C14, complete sequence	Eukaryota	80.16	1532	229	56	9	1470	2224	3750	0.0	1207
a_212_ctg3871|quiver:6161-8590:novelINS	gi|29568074|gb|AC134882.2|	Homo sapiens BAC clone RP11-886I11 from Y, complete sequence	Eukaryota	88.52	2501	209	59	1	2429	83970	86464	0.0	3021
a_212_ctg3871|quiver:9821-13103:novelINS	gi|24430224|emb|AL671532.13|	Human DNA sequence from clone RP11-512A4 on chromosome 14, complete sequence	Eukaryota	86.24	3307	387	61	2	3248	35484	32186	0.0	3699
a_212_ctg3873|quiver:8961-9153:novelINS	gi|11544518|emb|AL359703.13|	Human DNA sequence from clone RP11-389N12 on chromosome X, complete sequence	Eukaryota	94.47	199	4	6	1	192	45184	45382	1e-74	289
a_212_ctg3874|quiver:14462-14753:novelINS	gi|16416222|emb|AL590623.16|	Human DNA sequence from clone RP11-96F8 on chromosome 10, complete sequence	Eukaryota	81.38	290	44	1	1	290	66366	66087	8e-73	284
a_212_ctg3874|quiver:27097-28264:novelINS	gi|859801925|gb|KM610329.1|	Homo sapiens isolate subject_C ataxin 10 (SCA10) gene, intron; and microsatellite sequence	Eukaryota	80.02	1166	215	14	1	1158	3760	4915	0.0	1005
a_212_ctg3875|quiver:0-860:novelINS	gi|24430224|emb|AL671532.13|	Human DNA sequence from clone RP11-512A4 on chromosome 14, complete sequence	Eukaryota	94.31	861	48	1	1	860	70351	71211	0.0	1328
a_212_ctg3875|quiver:2910-26238:novelINS	gi|28372772|gb|AC118282.4|	Homo sapiens BAC clone RP11-1281K21 from 4, complete sequence	Eukaryota	76.33	19451	2979	314	4766	23328	16534	35247	0.0	14370
a_212_ctg3877|quiver:0-4110:novelINS	gi|15789230|gb|AC022370.28|	Homo sapiens chromosome UL clone RP11-22O10, complete sequence	Eukaryota	86.04	4055	525	35	2	4029	66268	62228	0.0	4641
a_212_ctg3877|quiver:5248-11594:novelINS	gi|24430224|emb|AL671532.13|	Human DNA sequence from clone RP11-512A4 on chromosome 14, complete sequence	Eukaryota	80.89	6456	1090	83	3	6345	122326	115902	0.0	5835
a_212_ctg3878|quiver:0-909:novelINS	gi|255653117|gb|AC234343.3|	Homo sapiens FOSMID clone ABC11-47243300C12 from chromosome 4, complete sequence	Eukaryota	93.58	935	34	16	1	909	19826	18892	0.0	1368
a_212_ctg3880|quiver:0-645:novelINS	gi|38564342|gb|AC138894.2|	Homo sapiens chromosome 16 clone RP11-435I10, complete sequence	Eukaryota	97.48	634	2	11	1	622	11540	10909	0.0	1034
a_212_ctg3884|quiver:0-1069:novelINS	gi|197210029|gb|AC144610.2|	Homo sapiens BAC clone RP11-1162J9 from chromosome unknown, complete sequence	Eukaryota	95.56	1081	27	18	1	1064	144317	143241	0.0	1671
a_212_ctg3884|quiver:12914-17624:novelINS	gi|197210029|gb|AC144610.2|	Homo sapiens BAC clone RP11-1162J9 from chromosome unknown, complete sequence	Eukaryota	96.13	4756	130	46	1	4710	139716	134969	0.0	7589
a_212_ctg3884|quiver:4244-5106:novelINS	gi|126153832|emb|CT476838.7|	Human DNA sequence from clone CH507-478D3 on chromosome 21, complete sequence	Eukaryota	98.38	864	10	2	1	862	81007	80146	0.0	1490
a_212_ctg3889|quiver:0-1228:novelINS	gi|300798890|gb|AC211885.4|	Pongo abelii BAC clone CH276-286B17 from chromosome 15, complete sequence	Eukaryota	95.02	1244	39	18	1	1222	118889	120131	0.0	1903
a_212_ctg3890|quiver:1803-2802:novelINS	gi|667479290|gb|AC255551.1|	Homo sapiens BAC clone CH17-116G12 from chromosome 2, complete sequence	Eukaryota	96.52	1007	7	4	1	999	183372	184358	0.0	1665
a_212_ctg3894|quiver:10558-12017:novelINS	gi|930155620|gb|AC270130.1|	Homo sapiens BAC clone CH17-76F22 from chromosome 10, complete sequence	Eukaryota	96.51	1462	29	12	2	1459	198184	196741	0.0	2372
a_212_ctg3894|quiver:16731-18360:novelINS	gi|395454954|emb|FP565576.7|	Human DNA sequence from clone CH17-310O3 on chromosome 10, complete sequence	Eukaryota	94.07	1670	58	6	1	1629	7298	5629	0.0	2576
a_212_ctg3894|quiver:3807-7045:novelINS	gi|313103147|gb|AC242848.3|	Homo sapiens FOSMID clone ABC10-44715700G18 from chromosome 10, complete sequence	Eukaryota	85.19	3348	363	35	11	3238	32630	29296	0.0	3764
a_212_ctg3894|quiver:924-2267:novelINS	gi|395454954|emb|FP565576.7|	Human DNA sequence from clone CH17-310O3 on chromosome 10, complete sequence	Eukaryota	95.53	1365	35	11	1	1343	31536	30176	0.0	2161
a_212_ctg3900|quiver:14054-14277:novelINS	gi|387604805|gb|JQ685219.1|	Gorilla gorilla clone A1.52F satellite alpha sequence	Eukaryota	85.14	222	33	0	1	222	226	447	3e-63	251
a_212_ctg3903|quiver:6773-7083:novelINS	gi|387604791|gb|JQ685205.1|	Gorilla gorilla clone E.104 satellite alpha sequence	Eukaryota	90.27	298	29	0	13	310	438	141	1e-109	407
a_212_ctg3904|quiver:1299-4108:novelINS	gi|32399538|emb|BX537339.3|	Human DNA sequence from clone RP13-511L2 on chromosome X, complete sequence	Eukaryota	84.56	2823	398	30	1	2802	49192	46387	0.0	3025
a_212_ctg3904|quiver:29656-30254:novelINS	gi|113869735|gb|AC186041.3|	Pan troglodytes BAC clone CH251-552F14 from chromosome 20, complete sequence	Eukaryota	90.30	598	58	0	1	598	214437	215034	0.0	818
a_212_ctg3904|quiver:33022-38233:novelINS	gi|32399538|emb|BX537339.3|	Human DNA sequence from clone RP13-511L2 on chromosome X, complete sequence	Eukaryota	82.44	5183	846	43	36	5184	49673	44521	0.0	5108
a_212_ctg3904|quiver:44559-47059:novelINS	gi|32399538|emb|BX537339.3|	Human DNA sequence from clone RP13-511L2 on chromosome X, complete sequence	Eukaryota	82.92	2530	376	47	1	2489	46561	49075	0.0	2453
a_212_ctg3904|quiver:53070-53285:novelINS	gi|689940136|emb|LM425363.1|	Enterobius vermicularis genome assembly E_vermicularis_Canary_Islands ,scaffold EVEC_scaffold0010546	Eukaryota	90.45	199	12	3	4	197	1270	1074	1e-67	266
a_212_ctg3911|quiver:5012-6099:novelINS	gi|555290194|gb|AC254809.1|	Homo sapiens BAC clone CH17-38H6 from chromosome 2, complete sequence	Eukaryota	92.29	1103	49	13	16	1087	112082	110985	0.0	1581
a_212_ctg3914|quiver:0-4391:novelINS	gi|29568074|gb|AC134882.2|	Homo sapiens BAC clone RP11-886I11 from Y, complete sequence	Eukaryota	82.01	4430	724	49	1	4391	87890	83495	0.0	4241
a_212_ctg3914|quiver:17160-17548:novelINS	gi|15789230|gb|AC022370.28|	Homo sapiens chromosome UL clone RP11-22O10, complete sequence	Eukaryota	97.93	387	6	2	1	386	97180	97565	0.0	655
a_212_ctg3914|quiver:6014-10117:novelINS	gi|374427280|gb|JN211119.1|	Homo sapiens clone pAH41 satellite beta sequence	Eukaryota	86.99	4106	512	19	10	4102	10986	6890	0.0	4933
a_212_ctg3915|quiver:66161-67295:novelINS	gi|29244707|gb|AC103582.17|	Homo sapiens chromosome 22 clone ll22nc01-74c1 map 22q11, complete sequence	Eukaryota	80.26	1170	188	12	1	1128	47243	46075	0.0	1054
a_212_ctg3915|quiver:70247-70562:novelINS	gi|24757127|gb|AC127389.2|	Homo sapiens BAC clone RP11-142N15 from UL, complete sequence	Eukaryota	93.44	320	16	1	1	315	817	1136	2e-132	482
a_212_ctg3915|quiver:75145-76243:novelINS	gi|29244707|gb|AC103582.17|	Homo sapiens chromosome 22 clone ll22nc01-74c1 map 22q11, complete sequence	Eukaryota	77.02	1127	201	22	1	1098	46869	45772	0.0	818
a_212_ctg3915|quiver:97002-97714:novelINS	gi|197210029|gb|AC144610.2|	Homo sapiens BAC clone RP11-1162J9 from chromosome unknown, complete sequence	Eukaryota	96.23	717	22	2	1	712	23936	23220	0.0	1168
a_212_ctg3917|quiver:17322-17692:novelINS	gi|29124082|gb|AC106819.3|	Homo sapiens chromosome 16 clone RP11-696P19, complete sequence	Eukaryota	92.89	394	4	3	1	370	6084	6477	2e-165	592
a_212_ctg3921|quiver:13960-14081:novelINS	gi|21755655|dbj|AK096220.1|	Homo sapiens cDNA FLJ38901 fis, clone NT2NE2001040, moderately similar to Homo sapiens GL013 mRNA	Eukaryota	100.00	121	0	0	1	121	1212	1332	9e-54	219
a_212_ctg3922|quiver:2588-2830:novelINS	gi|28827851|gb|AC026740.6|	Homo sapiens chromosome 5 clone CTD-2589H19, complete sequence	Eukaryota	94.24	243	13	1	1	242	144643	144401	2e-99	372
a_212_ctg392|quiver:900-1189:novelINS	gi|13397799|emb|AL355836.3|	Human chromosome 14 DNA sequence BAC R-8L8 of library RPCI-11 from chromosome 14 of Homo sapiens (Human), complete sequence	Eukaryota	93.77	289	18	0	1	289	18358	18646	5e-120	441
a_212_ctg3930|quiver:0-493:novelINS	gi|212374812|gb|AC217674.3|	Pan troglodytes BAC clone CH251-398H5 from chromosome 7, complete sequence	Eukaryota	75.83	451	66	19	66	493	21969	22399	7e-70	275
a_212_ctg3944|quiver:10557-12276:novelINS	gi|213688472|gb|AC206413.3|	Pongo abelii BAC clone CH276-254A20 from chromosome unknown, complete sequence	Eukaryota	91.03	1204	92	2	515	1718	86551	87738	0.0	1691
a_212_ctg3944|quiver:19340-20222:novelINS	gi|5931506|dbj|AP000528.1|	Homo sapiens genomic DNA, chromosome 22q11.2, Cat Eye Syndrome region, clone:c91G6	Eukaryota	93.32	898	43	3	1	882	14910	15806	0.0	1352
a_212_ctg3950|quiver:1376-6075:novelINS	gi|24430224|emb|AL671532.13|	Human DNA sequence from clone RP11-512A4 on chromosome 14, complete sequence	Eukaryota	82.85	4735	736	60	1	4695	73388	78086	0.0	4677
a_212_ctg3955|quiver:8334-8669:novelINS	gi|10045450|emb|AL358116.7|	Human DNA sequence from clone RP11-108H13 on chromosome 20, complete sequence	Eukaryota	87.20	336	38	4	3	334	69505	69839	2e-107	399
a_212_ctg3956|quiver:42914-43812:novelINS	gi|24757127|gb|AC127389.2|	Homo sapiens BAC clone RP11-142N15 from UL, complete sequence	Eukaryota	77.60	915	158	9	8	876	2077	1164	0.0	728
a_212_ctg3956|quiver:46302-48919:novelINS	gi|226815728|emb|CU638690.5|	Human DNA sequence from clone CH507-239L24 on chromosome 21, complete sequence	Eukaryota	73.19	2753	535	66	3	2617	61044	58357	0.0	1523
a_212_ctg3962|quiver:13688-13990:novelINS	gi|197210029|gb|AC144610.2|	Homo sapiens BAC clone RP11-1162J9 from chromosome unknown, complete sequence	Eukaryota	97.39	306	4	4	1	302	147525	147830	2e-138	502
a_212_ctg3962|quiver:9434-10343:novelINS	gi|307548969|gb|AC242192.3|	Homo sapiens FOSMID clone ABC7-40649600O11 from chromosome 21, complete sequence	Eukaryota	93.19	925	42	18	1	909	26823	25904	0.0	1323
a_212_ctg3964|quiver:1159-1503:novelINS	gi|33147491|gb|AC145751.1|	Homo sapiens fosmid clone XXFOS-802503B4 from 2, complete sequence	Eukaryota	82.30	356	50	7	1	344	8046	7692	5e-89	338
a_212_ctg3968|quiver:0-587:novelINS	gi|29124082|gb|AC106819.3|	Homo sapiens chromosome 16 clone RP11-696P19, complete sequence	Eukaryota	98.47	589	7	2	1	587	9719	9131	0.0	1014
a_212_ctg3968|quiver:3281-3630:novelINS	gi|29124082|gb|AC106819.3|	Homo sapiens chromosome 16 clone RP11-696P19, complete sequence	Eukaryota	97.72	351	6	2	1	349	19049	18699	5e-165	590
a_212_ctg3969|quiver:20079-23991:novelINS	gi|1015809855|gb|AC270241.1|	Homo sapiens BAC clone CH17-338K16 from chromosome 7, complete sequence	Eukaryota	85.77	3977	482	41	3	3912	138797	142756	0.0	4511
a_212_ctg3969|quiver:27577-31849:novelINS	gi|30230917|emb|BX322613.6|	Human DNA sequence from clone RP11-745D9 on chromosome 10, complete sequence	Eukaryota	85.20	4364	542	81	1	4272	176798	172447	0.0	4686
a_212_ctg3970|quiver:25728-26954:novelINS	gi|30230917|emb|BX322613.6|	Human DNA sequence from clone RP11-745D9 on chromosome 10, complete sequence	Eukaryota	79.88	1357	137	29	1	1225	43316	44668	0.0	1209
a_212_ctg3974|quiver:0-887:novelINS	gi|29124082|gb|AC106819.3|	Homo sapiens chromosome 16 clone RP11-696P19, complete sequence	Eukaryota	91.06	917	50	4	1	887	25337	24423	0.0	1296
a_212_ctg3979|quiver:54818-55743:novelINS	gi|313661571|gb|AC242879.3|	Homo sapiens FOSMID clone ABC14-1057614I12 from chromosome 16, complete sequence	Eukaryota	97.10	931	21	6	1	925	29471	28541	0.0	1535
a_212_ctg3980|quiver:11420-18825:novelINS	gi|226424061|gb|AC234849.2|	Homo sapiens FOSMID clone ABC8-43017100P16 from chromosome unknown, complete sequence	Eukaryota	83.06	6434	607	118	1	6186	29031	22833	0.0	6592
a_212_ctg3980|quiver:20906-22874:novelINS	gi|226424061|gb|AC234849.2|	Homo sapiens FOSMID clone ABC8-43017100P16 from chromosome unknown, complete sequence	Eukaryota	95.81	1981	48	14	1	1967	32532	30573	0.0	3168
a_212_ctg3981|quiver:17557-17699:novelINS	gi|259089690|gb|AC213064.6|	Pan troglodytes BAC clone CH251-351B7 from chromosome 7, complete sequence	Eukaryota	97.89	142	3	0	1	142	9869	9728	1e-60	242
a_212_ctg3981|quiver:28494-31760:novelINS	gi|259089690|gb|AC213064.6|	Pan troglodytes BAC clone CH251-351B7 from chromosome 7, complete sequence	Eukaryota	85.55	2921	362	13	401	3265	4303	1387	0.0	3360
a_212_ctg3981|quiver:34951-35300:novelINS	gi|390194986|gb|JQ790990.1|	Pan troglodytes endogenous virus CERV-K111 gag-pro-pol and env genes, complete sequence	Eukaryota	84.55	343	53	0	5	347	431	89	2e-101	379
a_212_ctg3981|quiver:40693-41438:novelINS	gi|121584213|gb|AC195095.2|	Pan troglodytes BAC clone CH251-577A14 from chromosome 7, complete sequence	Eukaryota	89.13	745	76	3	2	744	92627	91886	0.0	969
a_212_ctg3983|quiver:0-224:novelINS	gi|339272225|emb|FP565424.8|	Human DNA sequence from clone ABC13-48645400F11 on chromosome 21, complete sequence	Eukaryota	89.34	244	4	6	1	224	16202	15961	1e-82	316
a_212_ctg3995|quiver:0-734:novelINS	gi|27901956|gb|AC127385.6|	Homo sapiens BAC clone RP13-489M19 from 4, complete sequence	Eukaryota	99.86	734	1	0	1	734	63855	63122	0.0	1319
a_212_ctg3995|quiver:4829-6560:novelINS	gi|28201761|gb|AC129664.7|	Homo sapiens BAC clone RP11-237A9 from 4, complete sequence	Eukaryota	99.03	1744	4	13	1	1731	61332	63075	0.0	3021
a_212_ctg3995|quiver:9118-9948:novelINS	gi|28201761|gb|AC129664.7|	Homo sapiens BAC clone RP11-237A9 from 4, complete sequence	Eukaryota	98.10	844	2	14	1	830	65646	66489	0.0	1400
a_212_ctg3999|quiver:0-691:novelINS	gi|550080|dbj|D29750.1|HUMASFA	Homo sapiens gene alpha satellite in centromeric region of chromosome 21	Eukaryota	86.96	744	40	37	1	688	945	203	0.0	789
a_212_ctg4001|quiver:2278-2807:novelINS	gi|16303471|gb|AC011850.12|	Homo sapiens chromosome 15, clone RP11-364J18, complete sequence	Eukaryota	85.49	510	69	5	17	524	150952	151458	3e-158	569
a_212_ctg4001|quiver:7295-7934:novelINS	gi|28201761|gb|AC129664.7|	Homo sapiens BAC clone RP11-237A9 from 4, complete sequence	Eukaryota	98.44	639	10	0	1	639	62437	63075	0.0	1108
a_212_ctg4002|quiver:0-2442:novelINS	gi|28201761|gb|AC129664.7|	Homo sapiens BAC clone RP11-237A9 from 4, complete sequence	Eukaryota	98.95	2466	2	23	1	2442	87502	89967	0.0	4248
a_212_ctg4002|quiver:6572-6816:novelINS	gi|28201761|gb|AC129664.7|	Homo sapiens BAC clone RP11-237A9 from 4, complete sequence	Eukaryota	100.00	244	0	0	1	244	99047	99290	4e-120	441
a_212_ctg4004|quiver:0-17225:novelINS	gi|24430224|emb|AL671532.13|	Human DNA sequence from clone RP11-512A4 on chromosome 14, complete sequence	Eukaryota	79.79	17315	3195	222	122	17224	22564	5343	0.0	14720
a_212_ctg4004|quiver:17550-22512:novelINS	gi|24430224|emb|AL671532.13|	Human DNA sequence from clone RP11-512A4 on chromosome 14, complete sequence	Eukaryota	85.95	5004	592	82	63	4962	61218	66214	0.0	5586
a_212_ctg4009|quiver:0-179:novelINS	gi|413965661|gb|AC253579.2|	Homo sapiens BAC clone CH17-222N15 from chromosome 1, complete sequence	Eukaryota	98.34	181	1	2	1	179	71114	70934	1e-79	306
a_212_ctg4009|quiver:7354-7590:novelINS	gi|413965661|gb|AC253579.2|	Homo sapiens BAC clone CH17-222N15 from chromosome 1, complete sequence	Eukaryota	98.31	237	3	1	1	236	30399	30635	8e-110	407
a_212_ctg4011|quiver:1497-3501:novelINS	gi|226424061|gb|AC234849.2|	Homo sapiens FOSMID clone ABC8-43017100P16 from chromosome unknown, complete sequence	Eukaryota	89.43	2043	122	31	1	2001	32521	30531	0.0	2655
a_212_ctg4018|quiver:0-939:novelINS	gi|325053824|gb|AC242679.3|	Homo sapiens FOSMID clone ABC14-948314L3 from chromosome 4, complete sequence	Eukaryota	89.55	1005	29	11	3	937	9462	8464	0.0	1359
a_212_ctg4018|quiver:4701-9953:novelINS	gi|325053824|gb|AC242679.3|	Homo sapiens FOSMID clone ABC14-948314L3 from chromosome 4, complete sequence	Eukaryota	80.96	5593	581	93	1	5247	24840	19386	0.0	5303
a_212_ctg4027|quiver:25206-29200:novelINS	gi|13443274|gb|AC079801.2|	Homo sapiens BAC clone RP11-717F1 from 16, complete sequence	Eukaryota	89.75	2946	232	57	2	2889	98291	95358	0.0	3757
a_212_ctg4027|quiver:3888-19670:novelINS	gi|226815728|emb|CU638690.5|	Human DNA sequence from clone CH507-239L24 on chromosome 21, complete sequence	Eukaryota	80.33	7350	1108	88	6848	14118	62290	55200	0.0	6644
a_212_ctg4029|quiver:0-8957:novelINS	gi|39652679|gb|AC134879.3|	Homo sapiens BAC clone RP11-295P22 from Y, complete sequence	Eukaryota	82.33	9309	1108	112	12	8935	53725	62881	0.0	9351
a_212_ctg4029|quiver:13537-17315:novelINS	gi|59797235|gb|AC156805.2|	Pan troglodytes BAC clone CH251-830G14 from chromosome y, complete sequence	Eukaryota	79.90	3911	616	44	3	3778	150502	146627	0.0	3465
a_212_ctg4030|quiver:10567-10758:novelINS	gi|413965661|gb|AC253579.2|	Homo sapiens BAC clone CH17-222N15 from chromosome 1, complete sequence	Eukaryota	95.88	194	4	2	1	191	48125	48317	1e-80	309
a_212_ctg4030|quiver:257-890:novelINS	gi|13992749|gb|AC079934.3|	Homo sapiens BAC clone RP11-327C24 from UL, complete sequence	Eukaryota	97.96	637	8	5	1	633	42241	41606	0.0	1072
a_212_ctg4039|quiver:12835-13232:novelINS	gi|413965661|gb|AC253579.2|	Homo sapiens BAC clone CH17-222N15 from chromosome 1, complete sequence	Eukaryota	86.81	432	12	8	1	397	6106	6527	6e-146	527
a_212_ctg4040|quiver:0-1070:novelINS	gi|29124082|gb|AC106819.3|	Homo sapiens chromosome 16 clone RP11-696P19, complete sequence	Eukaryota	93.11	1045	62	8	2	1037	17836	18879	0.0	1534
a_212_ctg4040|quiver:4568-5881:novelINS	gi|29124082|gb|AC106819.3|	Homo sapiens chromosome 16 clone RP11-696P19, complete sequence	Eukaryota	90.30	1288	110	12	4	1279	17595	18879	0.0	1719
a_212_ctg4040|quiver:9377-9762:novelINS	gi|29124082|gb|AC106819.3|	Homo sapiens chromosome 16 clone RP11-696P19, complete sequence	Eukaryota	98.46	389	1	5	1	385	6084	6471	0.0	657
a_212_ctg4049|quiver:2730-5741:novelINS	gi|22507102|gb|AC009288.15|	Homo sapiens chromosome 22 clone p413m7 map 22q11, complete sequence	Eukaryota	91.22	1662	42	70	729	2286	93802	95463	0.0	2118
a_212_ctg4053|quiver:0-4538:novelINS	gi|445068009|gb|JX174276.1|	Homo sapiens chromosome 21 satellite I sequence	Eukaryota	81.35	4574	791	40	1	4538	4568	21	0.0	4278
a_212_ctg4053|quiver:6096-8334:novelINS	gi|445068009|gb|JX174276.1|	Homo sapiens chromosome 21 satellite I sequence	Eukaryota	82.68	2257	346	33	1	2227	3056	815	0.0	2199
a_212_ctg4065|quiver:10837-11186:novelINS	gi|390194986|gb|JQ790990.1|	Pan troglodytes endogenous virus CERV-K111 gag-pro-pol and env genes, complete sequence	Eukaryota	84.84	343	52	0	5	347	431	89	4e-103	385
a_212_ctg4065|quiver:16676-22493:novelINS	gi|121584213|gb|AC195095.2|	Pan troglodytes BAC clone CH251-577A14 from chromosome 7, complete sequence	Eukaryota	78.74	5894	1151	40	1	5816	97755	91886	0.0	4892
a_212_ctg4065|quiver:4375-7642:novelINS	gi|259089690|gb|AC213064.6|	Pan troglodytes BAC clone CH251-351B7 from chromosome 7, complete sequence	Eukaryota	85.55	2921	364	11	400	3266	4303	1387	0.0	3368
a_212_ctg4069|quiver:0-6661:novelINS	gi|26986528|gb|AC119751.3|	Homo sapiens BAC clone RP11-241F15 from 4, complete sequence	Eukaryota	77.54	7066	863	143	3	6639	151254	144484	0.0	5597
a_212_ctg4069|quiver:22993-26231:novelINS	gi|315713612|gb|AC243072.2|	Homo sapiens FOSMID clone ABC12-49112900G18 from chromosome 4, complete sequence	Eukaryota	87.12	3385	221	28	5	3238	2375	5695	0.0	4206
a_212_ctg4069|quiver:32450-33731:novelINS	gi|315713612|gb|AC243072.2|	Homo sapiens FOSMID clone ABC12-49112900G18 from chromosome 4, complete sequence	Eukaryota	83.67	1292	96	22	1	1280	3352	4540	0.0	1384
a_212_ctg4069|quiver:8072-21577:novelINS	gi|26986528|gb|AC119751.3|	Homo sapiens BAC clone RP11-241F15 from 4, complete sequence	Eukaryota	78.59	14092	1855	200	6	13483	158027	144484	0.0	11957
a_212_ctg4076|quiver:0-1104:novelINS	gi|59797235|gb|AC156805.2|	Pan troglodytes BAC clone CH251-830G14 from chromosome y, complete sequence	Eukaryota	89.09	1109	81	8	1	1104	153380	152307	0.0	1454
a_212_ctg4076|quiver:10104-18323:novelINS	gi|59797235|gb|AC156805.2|	Pan troglodytes BAC clone CH251-830G14 from chromosome y, complete sequence	Eukaryota	89.00	8406	602	32	1	8217	160457	152186	0.0	11137
a_212_ctg4076|quiver:1555-9647:novelINS	gi|59797235|gb|AC156805.2|	Pan troglodytes BAC clone CH251-830G14 from chromosome y, complete sequence	Eukaryota	89.04	8278	594	72	1	8092	160457	152307	0.0	10798
a_212_ctg4076|quiver:18656-26787:novelINS	gi|59797235|gb|AC156805.2|	Pan troglodytes BAC clone CH251-830G14 from chromosome y, complete sequence	Eukaryota	89.29	8283	603	51	1	8131	160457	152307	0.0	10965
a_212_ctg4076|quiver:27246-29565:novelINS	gi|59797235|gb|AC156805.2|	Pan troglodytes BAC clone CH251-830G14 from chromosome y, complete sequence	Eukaryota	89.65	2376	173	15	1	2319	160457	158098	0.0	3175
a_212_ctg4078|quiver:0-2153:novelINS	gi|226424061|gb|AC234849.2|	Homo sapiens FOSMID clone ABC8-43017100P16 from chromosome unknown, complete sequence	Eukaryota	98.71	2163	16	4	3	2153	25142	27304	0.0	3768
a_212_ctg4078|quiver:12788-13876:novelINS	gi|226424061|gb|AC234849.2|	Homo sapiens FOSMID clone ABC8-43017100P16 from chromosome unknown, complete sequence	Eukaryota	96.51	1118	9	9	1	1088	26187	27304	0.0	1828
a_212_ctg4078|quiver:16267-16865:novelINS	gi|226424061|gb|AC234849.2|	Homo sapiens FOSMID clone ABC8-43017100P16 from chromosome unknown, complete sequence	Eukaryota	99.17	599	3	2	2	598	34390	34988	0.0	1050
a_212_ctg4078|quiver:4534-5642:novelINS	gi|226424061|gb|AC234849.2|	Homo sapiens FOSMID clone ABC8-43017100P16 from chromosome unknown, complete sequence	Eukaryota	98.03	1118	12	2	1	1108	26187	27304	0.0	1918
a_212_ctg4078|quiver:8020-10411:novelINS	gi|226424061|gb|AC234849.2|	Homo sapiens FOSMID clone ABC8-43017100P16 from chromosome unknown, complete sequence	Eukaryota	89.10	2478	163	37	7	2391	24841	27304	0.0	3182
a_212_ctg4080|quiver:0-11711:novelINS	gi|16416222|emb|AL590623.16|	Human DNA sequence from clone RP11-96F8 on chromosome 10, complete sequence	Eukaryota	74.04	12151	2383	168	3	11711	7391	19211	0.0	7627
a_212_ctg4086|quiver:13318-14174:novelINS	gi|258593967|emb|FP475955.4|	Human DNA sequence from clone CH507-210P18 on chromosome 21, complete sequence	Eukaryota	97.34	865	14	9	1	856	38649	37785	0.0	1424
a_212_ctg4087|quiver:4327-4560:novelINS	gi|169658816|gb|AC217541.2|	Homo sapiens FOSMID clone ABC13-47656500F13 from chromosome 17, complete sequence	Eukaryota	97.86	234	3	2	1	233	13279	13511	2e-105	392
a_212_ctg4092|quiver:20525-21052:novelINS	gi|339272225|emb|FP565424.8|	Human DNA sequence from clone ABC13-48645400F11 on chromosome 21, complete sequence	Eukaryota	99.62	528	1	1	1	527	38517	39044	0.0	940
a_212_ctg4096|quiver:0-5718:novelINS	gi|26986528|gb|AC119751.3|	Homo sapiens BAC clone RP11-241F15 from 4, complete sequence	Eukaryota	80.88	6067	642	114	16	5709	149711	155632	0.0	5665
a_212_ctg4096|quiver:7500-12374:novelINS	gi|26986528|gb|AC119751.3|	Homo sapiens BAC clone RP11-241F15 from 4, complete sequence	Eukaryota	82.15	4224	452	68	1	4100	167124	171169	0.0	4185
a_212_ctg4097|quiver:7078-11727:novelINS	gi|5757546|gb|AC004902.2|AC004902	Homo sapiens PAC clone RP5-823F17 from 7q36, complete sequence	Eukaryota	98.87	4685	8	37	1	4648	34920	30244	0.0	8083
a_212_ctg4101|quiver:10707-14482:novelINS	gi|13435276|gb|AC068123.5|AC068123	Homo sapiens BAC clone RP11-242E13 from Y, complete sequence	Eukaryota	93.54	3823	151	14	1	3764	52282	56067	0.0	5804
a_212_ctg4112|quiver:10409-13652:novelINS	gi|13992749|gb|AC079934.3|	Homo sapiens BAC clone RP11-327C24 from UL, complete sequence	Eukaryota	94.17	3295	118	13	1	3221	30698	27404	0.0	5084
a_212_ctg4118|quiver:4752-6507:novelINS	gi|226424061|gb|AC234849.2|	Homo sapiens FOSMID clone ABC8-43017100P16 from chromosome unknown, complete sequence	Eukaryota	91.83	1788	63	14	1	1755	32521	30784	0.0	2578
a_212_ctg4118|quiver:7688-8565:novelINS	gi|226424061|gb|AC234849.2|	Homo sapiens FOSMID clone ABC8-43017100P16 from chromosome unknown, complete sequence	Eukaryota	95.55	877	33	2	2	877	32364	31493	0.0	1402
a_212_ctg4121|quiver:9341-10992:novelINS	gi|13992749|gb|AC079934.3|	Homo sapiens BAC clone RP11-327C24 from UL, complete sequence	Eukaryota	90.92	1774	36	25	1	1651	16040	14269	0.0	2473
a_212_ctg414|quiver:19083-20084:novelINS	gi|444909184|ref|NG_033118.1|	Homo sapiens coiled-coil domain containing 88C (CCDC88C), RefSeqGene on chromosome 14	Eukaryota	86.99	607	65	7	31	631	129240	129838	0.0	720
a_212_ctg422|quiver:12177-14483:novelINS	gi|272989943|gb|GU267004.1|	Homo sapiens contig freeze2_12421 genomic sequence	Eukaryota	99.84	624	1	0	1683	2306	9	632	0.0	1121
a_212_ctg422|quiver:29759-33384:novelINS	gi|272994063|gb|GU269064.1|	Homo sapiens contig freeze2_9568 genomic sequence	Eukaryota	96.99	797	14	9	2839	3625	316	1112	0.0	1297
a_212_ctg422|quiver:4267-5008:novelINS	gi|354796440|gb|JN960941.1|	Mus musculus targeted KO-first, conditional ready, lacZ-tagged mutant allele Ncf4:tm1a(KOMP)Wtsi; transgenic	Eukaryota	72.02	754	109	60	3	740	25630	26297	4e-56	230
a_212_ctg422|quiver:47131-48289:novelINS	gi|42517280|gb|AC135964.2|	Mus musculus BAC clone RP23-306G18 from chromosome 16, complete sequence	Eukaryota	67.07	999	217	37	169	1138	145617	146532	6e-63	253
a_212_ctg423|quiver:183982-184124:novelINS	gi|1034677960|ref|XM_011548891.2|	PREDICTED: Homo sapiens uncharacterized LOC100507747 (LOC100507747), transcript variant X6, mRNA	Eukaryota	99.30	142	1	0	1	142	565	706	2e-63	251
a_212_ctg423|quiver:24666-24853:novelINS	gi|18857610|emb|AL161774.49|	Human DNA sequence from clone RP11-245B11 on chromosome 13, complete sequence	Eukaryota	90.00	200	7	10	1	187	146955	146756	6e-59	237
a_212_ctg425|quiver:9150-9351:novelINS	gi|13396423|emb|AL160395.24|	Human DNA sequence from clone RP11-474D23 on chromosome 13q33.1-34, complete sequence	Eukaryota	91.96	199	13	1	3	201	9856	9661	1e-73	286
a_212_ctg429|quiver:1024-1218:novelINS	gi|265480|gb|S54638.1|	{pseudogene} (A)=poly(ADP-ribose) polymerase {RFLP, duplicated region} [human, Genomic, 2682 nt]	Eukaryota	100.00	194	0	0	1	194	941	748	4e-93	351
a_212_ctg42|quiver:8197-8546:novelINS	gi|16304953|emb|AL513307.10|	Human DNA sequence from clone RP11-239E12 on chromosome 1, complete sequence	Eukaryota	97.67	301	6	1	18	318	97575	97276	5e-140	508
a_212_ctg436|quiver:0-398:novelINS	gi|300796931|ref|NG_023377.1|	Homo sapiens zinc finger protein 66 (ZNF66) pseudogene on chromosome 19	Eukaryota	97.46	315	7	1	85	398	21344	21030	2e-146	529
a_212_ctg439|quiver:18186-18358:novelINS	gi|110431443|gb|AC188786.1|	Homo sapiens chromosome 13 clone WI2-2182D8, complete sequence	Eukaryota	100.00	172	0	0	1	172	42062	41891	3e-81	311
a_212_ctg439|quiver:7435-8882:novelINS	gi|663673453|emb|HG975447.1|	Solanum pennellii chromosome ch08, complete genome	Eukaryota	70.99	1403	357	20	56	1446	25489353	25487989	0.0	652
a_212_ctg449|quiver:117778-117911:novelINS	gi|16416149|emb|AL136221.38|	Human DNA sequence from clone RP11-391H12 on chromosome 13, complete sequence	Eukaryota	100.00	130	0	0	4	133	149138	149009	1e-58	235
a_212_ctg463|quiver:0-227:novelINS	gi|293629549|gb|AC240546.1|	Homo sapiens FOSMID clone ABC14-50206100B5 from chromosome unknown, complete sequence	Eukaryota	98.26	230	1	1	1	227	5828	6057	1e-106	396
a_212_ctg479|quiver:5744-6358:novelINS	gi|15375151|gb|AC025171.8|	Homo sapiens chromosome 5 clone CTD-2035E11, complete sequence	Eukaryota	91.96	622	33	14	5	613	55635	55018	0.0	848
a_212_ctg491|quiver:0-879:novelINS	gi|343790882|ref|NG_029760.1|	Homo sapiens zinc finger protein 644 (ZNF644), RefSeqGene on chromosome 1	Eukaryota	94.16	924	7	35	1	879	29823	28902	0.0	1308
a_212_ctg500|quiver:4836-5347:novelINS	gi|31790701|dbj|AP000763.5|	Homo sapiens genomic DNA, chromosome 11 clone:RP11-809N8, complete sequence	Eukaryota	90.72	194	16	1	320	511	82300	82107	4e-67	266
a_212_ctg534|quiver:16052-16416:novelINS	gi|38564117|emb|BX679664.7|	Human DNA sequence from clone RP11-20O24 on chromosome 1, complete sequence	Eukaryota	97.72	351	8	0	1	351	83739	83389	4e-167	598
a_212_ctg554|quiver:0-912:novelINS	gi|16508180|emb|AL137857.29|	Human DNA sequence from clone RP5-1166H10 on chromosome 1p33-35.1, complete sequence	Eukaryota	87.45	725	47	17	1	720	73435	72750	0.0	861
a_212_ctg557|quiver:6838-9044:novelINS	gi|16508180|emb|AL137857.29|	Human DNA sequence from clone RP5-1166H10 on chromosome 1p33-35.1, complete sequence	Eukaryota	88.79	642	47	8	1584	2206	72752	73387	0.0	820
a_212_ctg559|quiver:0-1765:novelINS	gi|7839901|gb|AC008970.4|AC008970	Homo sapiens chromosome 5 clone CTD-2374C24, complete sequence	Eukaryota	93.90	1869	8	72	1	1765	56590	54724	0.0	2628
a_212_ctg560|quiver:0-336:novelINS	gi|169791942|gb|AC200515.6|	Pongo abelii BAC clone CH276-485C16 from chromosome unknown, complete sequence	Eukaryota	97.92	192	4	0	145	336	22518	22327	2e-86	329
a_212_ctg575|quiver:1987-2890:novelINS	gi|237858686|ref|NG_012087.1|	Homo sapiens interleukin 6 receptor (IL6R), RefSeqGene on chromosome 1	Eukaryota	91.23	342	21	3	324	660	57741	58078	2e-130	477
a_212_ctg57|quiver:877-1330:novelINS	gi|987976947|emb|LT160000.1|	Macaca fascicularis complete genome, chromosome chr1	Eukaryota	81.31	428	55	8	40	453	206423453	206423037	3e-112	416
a_212_ctg59|quiver:0-206:novelINS	gi|667479289|gb|AC255550.1|	Homo sapiens BAC clone CH17-464A18 from chromosome 1, complete sequence	Eukaryota	99.52	207	0	1	1	206	125335	125129	2e-97	365
a_212_ctg600|quiver:9395-10164:novelINS	gi|1575795|gb|U72787.1|U72787	Homo sapiens cosmid clone U163C11 from Xp22.1-22.2, complete sequence	Eukaryota	86.41	780	92	11	1	769	6927	7703	0.0	892
a_212_ctg605|quiver:1531-1840:novelINS	gi|19033436|gb|AC009166.4|	Homo sapiens chromosome 16 clone RP11-80B1, complete sequence	Eukaryota	98.40	313	1	4	1	309	19584	19272	4e-146	527
a_212_ctg618|quiver:0-1249:novelINS	gi|24757126|gb|AC105344.3|	Homo sapiens BAC clone RP11-585B9 from 2, complete sequence	Eukaryota	87.63	938	24	41	1	854	24083	25012	0.0	1067
a_212_ctg619|quiver:5929-6390:novelINS	gi|340805892|ref|NG_029488.1|	Homo sapiens BOK, BCL2 family apoptosis regulator (BOK), RefSeqGene on chromosome 2	Eukaryota	95.90	463	13	6	1	461	16821	17279	0.0	728
a_212_ctg622|quiver:0-177:novelINS	gi|23463016|gb|AC114730.5|	Homo sapiens BAC clone RP13-925E23 from 2, complete sequence	Eukaryota	95.08	183	2	5	2	177	40547	40365	8e-70	273
a_212_ctg627|quiver:0-485:novelINS	gi|187761879|gb|AC216123.3|	Homo sapiens FOSMID clone ABC9-43919100B10 from chromosome 2, complete sequence	Eukaryota	96.96	494	5	9	1	485	39935	40427	0.0	792
a_212_ctg627|quiver:7346-7487:novelINS	gi|295913083|gb|AC239747.3|	Homo sapiens FOSMID clone COR2A-DD0002U9YNU_M17 from chromosome 2, complete sequence	Eukaryota	97.78	135	2	1	4	137	6508	6374	8e-56	226
a_212_ctg629|quiver:1520-2066:novelINS	gi|14589761|gb|AC016757.10|	Homo sapiens BAC clone RP11-526L8 from 2, complete sequence	Eukaryota	93.61	563	18	7	1	546	24442	25003	0.0	838
a_212_ctg631|quiver:8257-8388:novelINS	gi|27905031|gb|AC112784.5|	Homo sapiens BAC clone RP13-555N8 from 2, complete sequence	Eukaryota	100.00	131	0	0	1	131	2853	2723	4e-59	237
a_212_ctg635|quiver:0-3183:novelINS	gi|1003701610|ref|NG_032754.2|	Homo sapiens twist family bHLH transcription factor 2 (TWIST2), RefSeqGene on chromosome 2	Eukaryota	83.22	2295	191	95	1	2217	26487	28665	0.0	2150
a_212_ctg648|quiver:2226-2486:novelINS	gi|1049010543|gb|AH005269.2|	Homo sapiens ORF1 codes for a 40 kDa product and ORF2 contains a reverse transcriptase domain. genes, complete cds	Eukaryota	98.85	262	0	3	1	260	6346	6086	3e-122	448
a_212_ctg649|quiver:7719-8151:novelINS	gi|301337143|gb|AC239584.4|	Homo sapiens BAC clone CH17-186K1 from chromosome 4, complete sequence	Eukaryota	92.13	432	25	8	4	432	178424	178849	4e-167	598
a_212_ctg659|quiver:20303-21468:novelINS	gi|22859107|emb|Y13543.2|	Homo sapiens genomic sequence, clone ICRFc112-F151	Eukaryota	99.18	1092	0	9	1	1085	35254	36343	0.0	1896
a_212_ctg659|quiver:22843-23201:novelINS	gi|21913550|gb|AC069287.7|	Homo sapiens BAC clone RP11-304M2 from 11, complete sequence	Eukaryota	89.32	365	24	6	1	355	69648	70007	1e-128	470
a_212_ctg659|quiver:24110-24668:novelINS	gi|90963059|gb|AC183610.3|	Pan troglodytes BAC clone CH251-223D9 from chromosome 9, complete sequence	Eukaryota	85.05	562	72	10	1	553	6970	7528	5e-168	601
a_212_ctg671|quiver:487-862:novelINS	gi|11121028|emb|AL353715.21|	Human DNA sequence from clone CTD-3184A7 on chromosome 20, complete sequence	Eukaryota	92.02	376	17	8	8	375	26067	26437	3e-143	518
a_212_ctg672|quiver:1177-2156:novelINS	gi|225735598|ref|NG_011721.1|	Homo sapiens tubulin folding cofactor D (TBCD), RefSeqGene on chromosome 17	Eukaryota	95.83	743	1	15	200	939	17675	18390	0.0	1160
a_212_ctg683|quiver:0-143:novelINS	gi|2828780|gb|AC003051.1|AC003051	Homo sapiens chromosome 17, clone 289A8, complete sequence	Eukaryota	97.01	134	3	1	1	133	81892	81759	3e-54	221
a_212_ctg683|quiver:8638-8981:novelINS	gi|95147522|gb|AC185139.2|	Pan troglodytes BAC clone CH251-174C16 from chromosome 2, complete sequence	Eukaryota	97.09	344	9	1	1	343	79124	78781	1e-159	572
a_212_ctg684|quiver:2024-4283:novelINS	gi|260656001|ref|NG_013034.1|	Homo sapiens regulatory associated protein of MTOR complex 1 (RPTOR), RefSeqGene on chromosome 17	Eukaryota	90.67	1351	121	4	125	1470	203847	205197	0.0	1855
a_212_ctg700|quiver:10968-11568:novelINS	gi|14589776|gb|AC019235.6|	Homo sapiens BAC clone RP11-665C14 from 4, complete sequence	Eukaryota	96.23	610	13	3	1	600	79697	79088	0.0	993
a_212_ctg714|quiver:4084-4370:novelINS	gi|924222420|gb|AC270119.1|	Homo sapiens BAC clone VMRC59-374G12 from chromosome unknown, complete sequence	Eukaryota	97.90	286	6	0	1	286	70125	70410	1e-134	489
a_212_ctg720|quiver:1671-1946:novelINS	gi|194394163|ref|NG_008272.1|	Homo sapiens solute carrier family 17 member 5 (SLC17A5), RefSeqGene on chromosome 6	Eukaryota	98.19	277	2	3	1	275	57280	57555	1e-127	466
a_212_ctg729|quiver:0-448:novelINS	gi|9295772|gb|AC024085.5|AC024085	Human Chromosome 7 clone RP11-190G13, complete sequence	Eukaryota	90.57	456	32	7	2	448	102686	103139	9e-170	607
a_212_ctg732|quiver:3552-4170:novelINS	gi|5002609|emb|AL031390.4|	Human DNA sequence from clone RP1-197L1 on chromosome 6q24.1-25.2, complete sequence	Eukaryota	78.79	613	111	10	1	596	24646	24036	7e-135	491
a_212_ctg737|quiver:3292-3535:novelINS	gi|60459079|gb|AC157525.2|	Pan troglodytes BAC clone CH251-519D18 from chromosome unknown, complete sequence	Eukaryota	92.17	230	17	1	1	229	152852	153081	5e-87	331
a_212_ctg739|quiver:25240-26771:novelINS	gi|21728136|dbj|AP001004.5|	Homo sapiens genomic DNA, chromosome 18 clone:RP11-681B3, complete sequence	Eukaryota	94.18	1530	30	49	35	1526	167673	166165	0.0	2190
a_212_ctg742|quiver:0-188:novelINS	gi|302313176|gb|HM015592.1|	Homo sapiens truncated fibulin 2 (FBLN2) gene, complete cds	Eukaryota	98.43	191	0	2	1	188	95841	95651	2e-85	325
a_212_ctg750|quiver:11788-11987:novelINS	gi|24270673|gb|AC023481.6|	Homo sapiens chromosome 3 clone RP11-424H6 map 3p, complete sequence	Eukaryota	96.98	199	6	0	1	199	115450	115252	1e-87	333
a_212_ctg757|quiver:0-532:novelINS	gi|15294299|gb|AC018841.4|	Homo sapiens chromosome 3 clone RP11-7F24 map 3p, complete sequence	Eukaryota	97.41	541	3	8	1	530	63357	62817	0.0	886
a_212_ctg775|quiver:2375-2671:novelINS	gi|18376913|gb|AC105359.3|	Homo sapiens chromosome 8, clone XX-224N20, complete sequence	Eukaryota	99.00	299	0	3	1	296	68867	69165	3e-142	515
a_212_ctg794|quiver:0-566:novelINS	gi|343887345|ref|NG_029778.1|	Homo sapiens membrane associated guanylate kinase, WW and PDZ domain containing 1 (MAGI1), RefSeqGene on chromosome 3	Eukaryota	90.89	582	37	10	1	566	96173	95592	0.0	780
a_212_ctg830|quiver:0-639:novelINS	gi|10045429|emb|AL356652.19|	Human DNA sequence from clone RP11-42O4 on chromosome 20, complete sequence	Eukaryota	94.33	653	10	15	1	639	14356	13717	0.0	967
a_212_ctg830|quiver:5552-6167:novelINS	gi|154146448|gb|AC200071.3|	Pongo abelii BAC clone CH276-413H1 from chromosome 21, complete sequence	Eukaryota	88.77	276	24	2	1	269	97663	97938	3e-94	356
a_212_ctg831|quiver:20871-21000:novelINS	gi|7023357|dbj|AK001840.1|	Homo sapiens cDNA FLJ10978 fis, clone PLACE1001484	Eukaryota	100.00	129	0	0	1	129	339	211	5e-58	233
a_212_ctg83|quiver:2581-2885:novelINS	gi|302488702|ref|NG_025604.1|	Homo sapiens dual specificity phosphatase 12 pseudogene 1 (DUSP12P1) on chromosome 3	Eukaryota	98.05	308	1	5	1	304	2340	2034	3e-141	511
a_212_ctg840|quiver:4246-4632:novelINS	gi|1034583461|ref|XR_001749405.1|	PREDICTED: Homo sapiens uncharacterized LOC107984451 (LOC107984451), transcript variant X2, ncRNA	Eukaryota	95.45	286	13	0	51	336	1936	1651	8e-125	457
a_212_ctg843|quiver:19726-20193:novelINS	gi|1043015352|emb|LT571452.1|	Pongo pygmaeus genome assembly, chromosome: XII	Eukaryota	95.02	301	14	1	1	300	133520968	133521268	5e-129	471
a_212_ctg859|quiver:7468-8928:novelINS	gi|24418009|gb|AC084018.28|	Homo sapiens 12 BAC RP11-347I19 (Roswell Park Cancer Institute Human BAC Library) complete sequence	Eukaryota	93.97	1028	26	21	71	1078	90414	91425	0.0	1512
a_212_ctg865|quiver:0-681:novelINS	gi|2078475|gb|AC002070.1|HSAC002070	Human BAC clone 7E17 from 12q, complete sequence	Eukaryota	96.86	701	1	19	1	681	2319	3018	0.0	1099
a_212_ctg866|quiver:15259-15404:novelINS	gi|29336158|gb|AC138466.12|	Homo sapiens 12 BAC RP13-977J11 (Roswell Park Cancer Institute Human BAC Library) complete sequence	Eukaryota	99.31	145	1	0	1	145	58623	58767	5e-65	257
a_212_ctg867|quiver:4520-6043:novelINS	gi|28912999|gb|AC131009.7|	Homo sapiens 12 BAC RP11-417L19 (Roswell Park Cancer Institute Human BAC Library) complete sequence	Eukaryota	82.27	344	18	5	48	390	134722	135023	2e-95	361
a_212_ctg874|quiver:11383-13086:novelINS	gi|51870919|gb|AC127583.4|	Mus musculus BAC clone RP24-121M11 from 13, complete sequence	Eukaryota	78.96	1478	194	33	172	1637	44319	42947	0.0	1220
a_212_ctg883|quiver:38424-38653:novelINS	gi|386685468|gb|AC246818.2|	Homo sapiens BAC clone CH17-365J6 from chromosome 15, complete sequence	Eukaryota	96.93	228	7	0	2	229	18278	18051	1e-101	379
a_212_ctg884|quiver:4290-4584:novelINS	gi|22003945|gb|AC126474.6|	Homo sapiens 12 BAC RP11-135F9 (Roswell Park Cancer Institute Human BAC Library) complete sequence	Eukaryota	98.64	295	2	2	2	294	9799	10093	4e-140	508
a_212_ctg894|quiver:0-524:novelINS	gi|159884657|gb|AC199233.3|	Pan troglodytes BAC clone CH251-679I17 from chromosome 15, complete sequence	Eukaryota	98.30	528	4	5	1	524	57573	57047	0.0	893
a_212_ctg8|quiver:4268-4597:novelINS	gi|15148103|gb|AC008686.8|	Homo sapiens chromosome 19 clone CTB-5E10, complete sequence	Eukaryota	98.19	331	2	4	1	329	89267	88939	1e-154	556
a_212_ctg902|quiver:15111-15293:novelINS	gi|25449752|gb|AC019254.12|	Homo sapiens chromosome 15, clone RP11-424I19, complete sequence	Eukaryota	97.83	184	1	1	2	182	35766	35583	9e-82	313
a_212_ctg902|quiver:4561-4745:novelINS	gi|25449752|gb|AC019254.12|	Homo sapiens chromosome 15, clone RP11-424I19, complete sequence	Eukaryota	95.60	182	8	0	2	183	45424	45243	9e-76	293
a_212_ctg906|quiver:727-1095:novelINS	gi|10716638|gb|AC009303.3|	Homo sapiens BAC clone RP11-98C1 from 2, complete sequence	Eukaryota	96.79	374	0	5	1	368	164072	163705	2e-170	609
a_212_ctg914|quiver:3924-4254:novelINS	gi|870276230|gb|AC270035.1|	Homo sapiens chromosome chr2 clone ABC13_48903400_G17, complete sequence	Eukaryota	100.00	330	0	0	1	330	19536	19207	1e-166	596
a_212_ctg920|quiver:1182-1512:novelINS	gi|20387450|gb|AC046136.12|	Homo sapiens 3 BAC RP11-190P13 (Roswell Park Cancer Institute Human BAC Library) complete sequence	Eukaryota	97.56	328	5	3	2	327	47446	47772	2e-151	545
a_212_ctg934|quiver:0-283:novelINS	gi|341572559|ref|NG_029522.1|	Homo sapiens tachykinin receptor 1 (TACR1), RefSeqGene on chromosome 2	Eukaryota	98.94	284	2	1	1	283	44041	43758	2e-136	495
a_212_ctg935|quiver:0-1146:novelINS	gi|18097043|gb|AC084193.5|	Homo sapiens BAC clone RP11-545M11 from 2, complete sequence	Eukaryota	93.84	1202	11	38	1	1146	68299	69493	0.0	1719
a_212_ctg971|quiver:506-685:novelINS	gi|1077231788|ref|NG_051763.1|	Homo sapiens NME/NM23 family member 7 (NME7), RefSeqGene on chromosome 1	Eukaryota	98.88	179	2	0	1	179	182163	181985	3e-82	315
a_212_ctg97|quiver:0-3581:novelINS	gi|23503765|emb|AL589663.19|	Human DNA sequence from clone RP11-470H9 on chromosome 1, complete sequence	Eukaryota	95.36	151	2	4	1	149	76383	76530	7e-55	228
a_212_ctg996|quiver:2768-2986:novelINS	gi|341572561|ref|NG_029523.1|	Homo sapiens Tax1 binding protein 1 (TAX1BP1), RefSeqGene on chromosome 7	Eukaryota	99.54	218	1	0	1	218	9616	9399	2e-104	389
a_212_ctg997|quiver:3896-4057:novelINS	gi|31376403|gb|AC144764.4|	Homo sapiens 3 BAC RP11-557B13 (Roswell Park Cancer Institute Human BAC Library) complete sequence	Eukaryota	97.50	160	4	0	2	161	51194	51035	2e-69	271
p_212_ctg1004|quiver:66853-75701:novelINS	gi|91176493|gb|AC183286.3|	Pan troglodytes BAC clone CH251-56I13 from chromosome 15, complete sequence	Eukaryota	85.96	9036	1036	130	1	8842	138402	129406	0.0	10199
p_212_ctg1012|quiver:0-441:novelINS	gi|29124082|gb|AC106819.3|	Homo sapiens chromosome 16 clone RP11-696P19, complete sequence	Eukaryota	88.60	421	20	16	1	414	22230	21831	1e-136	497
p_212_ctg1012|quiver:23082-23208:novelINS	gi|399923202|emb|FP885539.3|	Human DNA sequence from clone RP11-696P19 on chromosome 16, complete sequence	Eukaryota	98.39	124	2	0	3	126	10541	10664	1e-52	215
p_212_ctg1012|quiver:3909-4035:novelINS	gi|399923202|emb|FP885539.3|	Human DNA sequence from clone RP11-696P19 on chromosome 16, complete sequence	Eukaryota	100.00	126	0	0	1	126	10539	10664	2e-56	228
p_212_ctg1017|quiver:39817-73293:novelINS	gi|28372772|gb|AC118282.4|	Homo sapiens BAC clone RP11-1281K21 from 4, complete sequence	Eukaryota	75.51	34683	5819	484	819	33459	34322	68371	0.0	24482
p_212_ctg1020|quiver:4751-70921:novelINS	gi|28372772|gb|AC118282.4|	Homo sapiens BAC clone RP11-1281K21 from 4, complete sequence	Eukaryota	72.05	66595	14643	928	432	64249	81910	16511	0.0	35569
p_212_ctg1021|quiver:0-152:novelINS	gi|928589418|ref|NG_042866.1|	Homo sapiens SH3 and multiple ankyrin repeat domains 2 (SHANK2), RefSeqGene on chromosome 11	Eukaryota	96.77	155	2	1	1	152	74128	74282	2e-64	255
p_212_ctg1022|quiver:0-1554:novelINS	gi|337771|gb|M13882.1|HUMSAT17A	Human alpha satellite from the centromeric region DNA with 16 monomer tandem repeats	Eukaryota	92.91	1579	41	51	1	1518	974	2542	0.0	2177
p_212_ctg1025|quiver:0-43732:novelINS	gi|157743888|gb|AC200161.3|	Pan troglodytes BAC clone CH251-664L10 from chromosome 7, complete sequence	Eukaryota	84.18	4210	629	26	39537	43724	72480	68286	0.0	4506
p_212_ctg1025|quiver:68644-68811:novelINS	gi|226815728|emb|CU638690.5|	Human DNA sequence from clone CH507-239L24 on chromosome 21, complete sequence	Eukaryota	95.24	168	6	2	1	166	69967	69800	5e-66	260
p_212_ctg1026|quiver:26322-26599:novelINS	gi|305855240|gb|AC242390.1|	Homo sapiens FOSMID clone ABC12-46837000N11 from chromosome 21, complete sequence	Eukaryota	98.56	277	4	0	1	277	28085	28361	1e-132	482
p_212_ctg1026|quiver:71428-72094:novelINS	gi|313661571|gb|AC242879.3|	Homo sapiens FOSMID clone ABC14-1057614I12 from chromosome 16, complete sequence	Eukaryota	97.46	668	15	2	1	666	29208	28541	0.0	1121
p_212_ctg1027|quiver:0-2126:novelINS	gi|300509526|gb|HM190189.1|	Homo sapiens clone cosmid C85 haplotype 10A166 DUX4 (DUX4) gene, complete cds	Eukaryota	86.94	2160	245	11	3	2126	3701	1543	0.0	2608
p_212_ctg1027|quiver:13555-20372:novelINS	gi|24430224|emb|AL671532.13|	Human DNA sequence from clone RP11-512A4 on chromosome 14, complete sequence	Eukaryota	82.92	6289	1007	50	463	6724	135102	128854	0.0	6334
p_212_ctg1027|quiver:23900-33943:novelINS	gi|24430224|emb|AL671532.13|	Human DNA sequence from clone RP11-512A4 on chromosome 14, complete sequence	Eukaryota	78.83	10146	1976	114	1	10043	13604	23680	0.0	8255
p_212_ctg1027|quiver:3182-7861:novelINS	gi|31071661|dbj|AP006330.2|	Homo sapiens genomic DNA, chromosome Un clone:CMF9-172I10, complete sequence	Eukaryota	80.53	4720	846	54	1	4678	22471	27159	0.0	4192
p_212_ctg1027|quiver:41046-41433:novelINS	gi|4928461|gb|AF133130.1|AF133130	Homo sapiens homeobox protein DUX3 (DUX3) gene, complete cds	Eukaryota	100.00	384	0	0	1	384	783	1166	0.0	693
p_212_ctg1027|quiver:42554-50626:novelINS	gi|374427280|gb|JN211119.1|	Homo sapiens clone pAH41 satellite beta sequence	Eukaryota	80.61	8133	1463	76	6	8071	10327	2242	0.0	7319
p_212_ctg1027|quiver:55383-62632:novelINS	gi|24430224|emb|AL671532.13|	Human DNA sequence from clone RP11-512A4 on chromosome 14, complete sequence	Eukaryota	80.63	7294	1304	87	1	7246	134311	127079	0.0	6489
p_212_ctg1027|quiver:65042-70129:novelINS	gi|29568074|gb|AC134882.2|	Homo sapiens BAC clone RP11-886I11 from Y, complete sequence	Eukaryota	82.62	5116	831	35	3	5075	82176	87276	0.0	5113
p_212_ctg1031|quiver:0-17981:novelINS	gi|16416222|emb|AL590623.16|	Human DNA sequence from clone RP11-96F8 on chromosome 10, complete sequence	Eukaryota	72.37	19292	3697	356	1	17963	15999	34986	0.0	10628
p_212_ctg1031|quiver:52873-53418:novelINS	gi|226424061|gb|AC234849.2|	Homo sapiens FOSMID clone ABC8-43017100P16 from chromosome unknown, complete sequence	Eukaryota	97.44	546	12	2	2	545	26732	26187	0.0	915
p_212_ctg1031|quiver:55798-56930:novelINS	gi|226424061|gb|AC234849.2|	Homo sapiens FOSMID clone ABC8-43017100P16 from chromosome unknown, complete sequence	Eukaryota	96.91	1131	26	1	1	1131	35511	34390	0.0	1885
p_212_ctg1031|quiver:61213-63735:novelINS	gi|226424061|gb|AC234849.2|	Homo sapiens FOSMID clone ABC8-43017100P16 from chromosome unknown, complete sequence	Eukaryota	96.74	2549	53	16	2	2522	33424	30878	0.0	4177
p_212_ctg1031|quiver:64510-67050:novelINS	gi|226424061|gb|AC234849.2|	Homo sapiens FOSMID clone ABC8-43017100P16 from chromosome unknown, complete sequence	Eukaryota	97.84	2551	39	6	2	2540	33424	30878	0.0	4340
p_212_ctg1031|quiver:69383-70516:novelINS	gi|226424061|gb|AC234849.2|	Homo sapiens FOSMID clone ABC8-43017100P16 from chromosome unknown, complete sequence	Eukaryota	96.35	1152	22	11	1	1133	27304	26154	0.0	1856
p_212_ctg1033|quiver:29946-30209:novelINS	gi|159158230|gb|AC204740.3|	Pan troglodytes BAC clone CH251-73K20 from chromosome 7, complete sequence	Eukaryota	99.10	222	2	0	40	261	168626	168405	2e-105	392
p_212_ctg1033|quiver:34720-37985:novelINS	gi|259089690|gb|AC213064.6|	Pan troglodytes BAC clone CH251-351B7 from chromosome 7, complete sequence	Eukaryota	85.48	2921	363	14	401	3264	4303	1387	0.0	3348
p_212_ctg1035|quiver:68555-69747:novelINS	gi|114416911|emb|BX088702.10|	Human DNA sequence from clone RP11-49E18 on chromosome 9, complete sequence	Eukaryota	95.47	1235	10	34	1	1192	146280	147511	0.0	1864
p_212_ctg1036|quiver:0-1016:novelINS	gi|21389289|gb|AC087593.6|	Homo sapiens chromosome 15, clone RP11-247E14, complete sequence	Eukaryota	90.99	1021	84	2	2	1016	72371	71353	0.0	1425
p_212_ctg1040|quiver:3071-3599:novelINS	gi|339272225|emb|FP565424.8|	Human DNA sequence from clone ABC13-48645400F11 on chromosome 21, complete sequence	Eukaryota	99.81	528	1	0	1	528	39044	38517	0.0	948
p_212_ctg1042|quiver:43530-43896:novelINS	gi|13992749|gb|AC079934.3|	Homo sapiens BAC clone RP11-327C24 from UL, complete sequence	Eukaryota	98.36	366	6	0	1	366	17166	17531	5e-178	634
p_212_ctg1048|quiver:18831-19939:novelINS	gi|18614046|emb|AL590548.22|	Human DNA sequence from clone RP11-299N6 on chromosome 20, complete sequence	Eukaryota	78.87	923	142	29	8	906	27575	26682	0.0	702
p_212_ctg1051|quiver:0-10579:novelINS	gi|30230917|emb|BX322613.6|	Human DNA sequence from clone RP11-745D9 on chromosome 10, complete sequence	Eukaryota	72.24	10983	2464	139	1	10571	9692	20501	0.0	5961
p_212_ctg1051|quiver:31480-51797:novelINS	gi|28394386|gb|AC026131.4|	Homo sapiens chromosome 10, clone XX-XX, complete sequence	Eukaryota	71.85	21233	4658	352	1	20315	158054	137223	0.0	10947
p_212_ctg1051|quiver:53486-57434:novelINS	gi|34330196|gb|AF254982.4|	Homo sapiens chromosome 21 clone CTD-2503J9 map p11-q21.1, complete sequence	Eukaryota	73.28	4121	852	58	4	3947	99993	95945	0.0	2432
p_212_ctg1051|quiver:58057-67160:novelINS	gi|28394386|gb|AC026131.4|	Homo sapiens chromosome 10, clone XX-XX, complete sequence	Eukaryota	72.90	9523	2062	122	1	9103	155227	145804	0.0	5456
p_212_ctg1058|quiver:0-2200:novelINS	gi|690185843|emb|LM795755.1|	Protopolystoma xenopodis genome assembly P_xenopodis_South_Africa ,scaffold PXEA_scaffold0043462	Eukaryota	93.24	1730	50	15	487	2200	1692	14	0.0	2594
p_212_ctg1058|quiver:6667-10227:novelINS	gi|226424061|gb|AC234849.2|	Homo sapiens FOSMID clone ABC8-43017100P16 from chromosome unknown, complete sequence	Eukaryota	81.12	3744	441	37	1	3559	31613	27951	0.0	3638
p_212_ctg1074|quiver:13618-14077:novelINS	gi|10312289|gb|AC006970.6|	Homo sapiens PAC clone RP4-725G10 from 7, complete sequence	Eukaryota	96.34	465	11	6	1	459	56710	57174	0.0	740
p_212_ctg1078|quiver:0-578:novelINS	gi|28201761|gb|AC129664.7|	Homo sapiens BAC clone RP11-237A9 from 4, complete sequence	Eukaryota	98.13	587	2	6	1	578	52699	53285	0.0	991
p_212_ctg1078|quiver:13431-14091:novelINS	gi|28201761|gb|AC129664.7|	Homo sapiens BAC clone RP11-237A9 from 4, complete sequence	Eukaryota	99.70	660	2	0	1	660	51086	51745	0.0	1182
p_212_ctg1078|quiver:28633-29293:novelINS	gi|28201761|gb|AC129664.7|	Homo sapiens BAC clone RP11-237A9 from 4, complete sequence	Eukaryota	99.70	660	2	0	1	660	51086	51745	0.0	1182
p_212_ctg1078|quiver:31618-33185:novelINS	gi|27901956|gb|AC127385.6|	Homo sapiens BAC clone RP13-489M19 from 4, complete sequence	Eukaryota	99.74	1568	3	1	1	1567	64689	63122	0.0	2807
p_212_ctg1078|quiver:38535-40617:novelINS	gi|28201761|gb|AC129664.7|	Homo sapiens BAC clone RP11-237A9 from 4, complete sequence	Eukaryota	99.81	2083	3	1	1	2082	60993	63075	0.0	3736
p_212_ctg1078|quiver:43053-43396:novelINS	gi|28201761|gb|AC129664.7|	Homo sapiens BAC clone RP11-237A9 from 4, complete sequence	Eukaryota	99.42	343	2	0	1	343	65512	65854	5e-171	610
p_212_ctg1078|quiver:5861-6512:novelINS	gi|28201761|gb|AC129664.7|	Homo sapiens BAC clone RP11-237A9 from 4, complete sequence	Eukaryota	96.99	664	6	13	1	651	51083	51745	0.0	1061
p_212_ctg1083|quiver:31503-33254:novelINS	gi|337771|gb|M13882.1|HUMSAT17A	Human alpha satellite from the centromeric region DNA with 16 monomer tandem repeats	Eukaryota	93.67	1706	44	54	61	1729	1681	3	0.0	2405
p_212_ctg1085|quiver:0-2874:novelINS	gi|32399538|emb|BX537339.3|	Human DNA sequence from clone RP13-511L2 on chromosome X, complete sequence	Eukaryota	83.13	2857	457	19	1	2843	48972	46127	0.0	2917
p_212_ctg1085|quiver:13819-16631:novelINS	gi|32399538|emb|BX537339.3|	Human DNA sequence from clone RP13-511L2 on chromosome X, complete sequence	Eukaryota	84.49	2818	412	19	1	2805	49192	46387	0.0	3048
p_212_ctg1085|quiver:54682-55453:novelINS	gi|32399538|emb|BX537339.3|	Human DNA sequence from clone RP13-511L2 on chromosome X, complete sequence	Eukaryota	85.25	732	101	5	1	728	46561	47289	0.0	818
p_212_ctg1085|quiver:8559-10291:novelINS	gi|28973813|gb|AC136499.2|	Homo sapiens chromosome 19 clone RP11-240C14, complete sequence	Eukaryota	85.58	1241	172	7	481	1720	2968	1734	0.0	1406
p_212_ctg1086|quiver:19169-19591:novelINS	gi|13992749|gb|AC079934.3|	Homo sapiens BAC clone RP11-327C24 from UL, complete sequence	Eukaryota	98.34	422	7	0	1	422	17188	17609	0.0	729
p_212_ctg1091|quiver:0-44191:novelINS	gi|28372772|gb|AC118282.4|	Homo sapiens BAC clone RP11-1281K21 from 4, complete sequence	Eukaryota	75.34	46968	7750	732	1	44190	35701	81613	0.0	32636
p_212_ctg1091|quiver:60114-60881:novelINS	gi|284006025|gb|AC238645.3|	Homo sapiens FOSMID clone ABC18-1718H18 from chromosome 10, complete sequence	Eukaryota	74.85	831	110	21	1	763	31249	32048	1e-152	551
p_212_ctg1093|quiver:61311-61873:novelINS	gi|114416911|emb|BX088702.10|	Human DNA sequence from clone RP11-49E18 on chromosome 9, complete sequence	Eukaryota	90.53	602	8	31	7	562	67291	66693	0.0	733
p_212_ctg1095|quiver:0-504:novelINS	gi|859801925|gb|KM610329.1|	Homo sapiens isolate subject_C ataxin 10 (SCA10) gene, intron; and microsatellite sequence	Eukaryota	81.19	505	86	7	8	504	4382	3879	3e-125	459
p_212_ctg1095|quiver:58135-59549:novelINS	gi|690185843|emb|LM795755.1|	Protopolystoma xenopodis genome assembly P_xenopodis_South_Africa ,scaffold PXEA_scaffold0043462	Eukaryota	95.40	1414	27	6	4	1414	1	1379	0.0	2273
p_212_ctg1099|quiver:0-418:novelINS	gi|37060017|gb|AC146133.3|	Pan troglodytes BAC clone RP43-38C10 from chromosome 7, complete sequence	Eukaryota	88.46	442	20	21	1	418	157727	158161	8e-138	500
p_212_ctg1099|quiver:19484-19627:novelINS	gi|23268261|gb|AC129782.3|	Homo sapiens BAC clone RP11-28O7 from UL, complete sequence	Eukaryota	94.59	148	2	5	1	143	7576	7430	5e-52	214
p_212_ctg1102|quiver:0-951:novelINS	gi|284391881|emb|FP565794.2|	Human DNA sequence from clone ABC10-44500200G24 on chromosome 10, complete sequence	Eukaryota	91.43	992	42	8	2	951	8266	9256	0.0	1409
p_212_ctg1102|quiver:12628-12966:novelINS	gi|284391881|emb|FP565794.2|	Human DNA sequence from clone ABC10-44500200G24 on chromosome 10, complete sequence	Eukaryota	89.68	339	28	3	1	338	5494	5826	1e-121	446
p_212_ctg1102|quiver:15973-17552:novelINS	gi|284391881|emb|FP565794.2|	Human DNA sequence from clone ABC10-44500200G24 on chromosome 10, complete sequence	Eukaryota	91.72	1583	124	3	1	1579	8248	9827	0.0	2257
p_212_ctg1102|quiver:23208-23687:novelINS	gi|15789230|gb|AC022370.28|	Homo sapiens chromosome UL clone RP11-22O10, complete sequence	Eukaryota	96.44	478	17	0	2	479	163165	163642	0.0	785
p_212_ctg1102|quiver:25926-26306:novelINS	gi|23268261|gb|AC129782.3|	Homo sapiens BAC clone RP11-28O7 from UL, complete sequence	Eukaryota	96.58	380	13	0	1	380	13816	13437	8e-176	627
p_212_ctg1102|quiver:3148-5128:novelINS	gi|284391881|emb|FP565794.2|	Human DNA sequence from clone ABC10-44500200G24 on chromosome 10, complete sequence	Eukaryota	85.62	2031	174	46	1	1977	31992	33958	0.0	2246
p_212_ctg1102|quiver:55046-55715:novelINS	gi|36796635|emb|BX649480.3|	Human DNA sequence from clone RP11-22O10 on chromosome 10, complete sequence	Eukaryota	98.80	669	8	0	1	669	176892	177560	0.0	1171
p_212_ctg1102|quiver:8099-8592:novelINS	gi|15789230|gb|AC022370.28|	Homo sapiens chromosome UL clone RP11-22O10, complete sequence	Eukaryota	90.24	451	40	2	47	493	154521	154971	8e-171	610
p_212_ctg1104|quiver:26464-32931:novelINS	gi|226424061|gb|AC234849.2|	Homo sapiens FOSMID clone ABC8-43017100P16 from chromosome unknown, complete sequence	Eukaryota	74.24	6685	1203	89	5	6467	24767	31154	0.0	4360
p_212_ctg1104|quiver:44174-59986:novelINS	gi|16416222|emb|AL590623.16|	Human DNA sequence from clone RP11-96F8 on chromosome 10, complete sequence	Eukaryota	73.00	16557	3306	248	1	15793	19211	3055	0.0	9638
p_212_ctg1109|quiver:0-3767:novelINS	gi|22002241|gb|AC110072.3|	Homo sapiens BAC clone RP11-18C16 from 4, complete sequence	Eukaryota	80.84	2390	424	30	188	2552	121833	124213	0.0	2141
p_212_ctg1109|quiver:35228-35398:novelINS	gi|226815728|emb|CU638690.5|	Human DNA sequence from clone CH507-239L24 on chromosome 21, complete sequence	Eukaryota	94.67	169	9	0	1	169	124124	123956	4e-67	264
p_212_ctg1109|quiver:49322-49485:novelINS	gi|13443274|gb|AC079801.2|	Homo sapiens BAC clone RP11-717F1 from 16, complete sequence	Eukaryota	92.40	171	5	2	1	163	163212	163042	3e-62	248
p_212_ctg1109|quiver:6540-28253:novelINS	gi|766944353|gb|AC256225.1|	Homo sapiens BAC clone CH17-453E3 from chromosome 7, complete sequence	Eukaryota	82.25	6582	1078	44	1	6519	195111	188557	0.0	6488
p_212_ctg1110|quiver:14548-14774:novelINS	gi|28460740|gb|AC137488.2|	Homo sapiens chromosome 16 clone CTD-2506I5, complete sequence	Eukaryota	95.54	224	10	0	1	224	5353	5576	9e-96	360
p_212_ctg1110|quiver:42014-42184:novelINS	gi|34330196|gb|AF254982.4|	Homo sapiens chromosome 21 clone CTD-2503J9 map p11-q21.1, complete sequence	Eukaryota	94.71	170	9	0	1	170	4593	4424	1e-67	266
p_212_ctg1110|quiver:48231-59593:novelINS	gi|229459257|emb|FP236243.10|	Human DNA sequence from clone CH507-416A10 on chromosome 21, complete sequence	Eukaryota	69.85	11701	2847	175	7	11344	40648	29266	0.0	5021
p_212_ctg1112|quiver:0-5634:novelINS	gi|28372772|gb|AC118282.4|	Homo sapiens BAC clone RP11-1281K21 from 4, complete sequence	Eukaryota	71.38	5895	1347	104	6	5625	49303	43474	0.0	2863
p_212_ctg1112|quiver:14334-59092:novelINS	gi|229459257|emb|FP236243.10|	Human DNA sequence from clone CH507-416A10 on chromosome 21, complete sequence	Eukaryota	76.23	37613	6480	439	3	36115	36682	32	0.0	27756
p_212_ctg1113|quiver:14720-15313:novelINS	gi|13992749|gb|AC079934.3|	Homo sapiens BAC clone RP11-327C24 from UL, complete sequence	Eukaryota	86.24	487	18	24	90	575	45881	45443	2e-141	513
p_212_ctg1113|quiver:33488-33646:novelINS	gi|13992749|gb|AC079934.3|	Homo sapiens BAC clone RP11-327C24 from UL, complete sequence	Eukaryota	99.37	158	1	0	1	158	23202	23045	5e-72	280
p_212_ctg1118|quiver:0-1231:novelINS	gi|13443274|gb|AC079801.2|	Homo sapiens BAC clone RP11-717F1 from 16, complete sequence	Eukaryota	89.96	1275	71	44	8	1231	93135	91867	0.0	1575
p_212_ctg1118|quiver:4519-6448:novelINS	gi|226815728|emb|CU638690.5|	Human DNA sequence from clone CH507-239L24 on chromosome 21, complete sequence	Eukaryota	92.69	1970	70	31	29	1929	37993	36029	0.0	2830
p_212_ctg1119|quiver:7389-8012:novelINS	gi|15789230|gb|AC022370.28|	Homo sapiens chromosome UL clone RP11-22O10, complete sequence	Eukaryota	75.31	652	55	46	18	623	161430	160839	9e-89	338
p_212_ctg1123|quiver:13225-14069:novelINS	gi|28201761|gb|AC129664.7|	Homo sapiens BAC clone RP11-237A9 from 4, complete sequence	Eukaryota	99.64	844	3	0	1	844	65646	66489	0.0	1508
p_212_ctg1123|quiver:3294-4857:novelINS	gi|27901956|gb|AC127385.6|	Homo sapiens BAC clone RP13-489M19 from 4, complete sequence	Eukaryota	99.36	1569	3	6	1	1563	64689	63122	0.0	2764
p_212_ctg1123|quiver:37217-37562:novelINS	gi|28201761|gb|AC129664.7|	Homo sapiens BAC clone RP11-237A9 from 4, complete sequence	Eukaryota	100.00	345	0	0	1	345	89623	89967	8e-175	623
p_212_ctg1123|quiver:8577-10657:novelINS	gi|28201761|gb|AC129664.7|	Homo sapiens BAC clone RP11-237A9 from 4, complete sequence	Eukaryota	99.57	2084	4	5	1	2080	60993	63075	0.0	3699
p_212_ctg1126|quiver:0-18328:novelINS	gi|24430224|emb|AL671532.13|	Human DNA sequence from clone RP11-512A4 on chromosome 14, complete sequence	Eukaryota	79.57	17294	3190	267	1293	18328	22564	5356	0.0	14365
p_212_ctg1126|quiver:18669-47905:novelINS	gi|15789230|gb|AC022370.28|	Homo sapiens chromosome UL clone RP11-22O10, complete sequence	Eukaryota	83.25	15641	2446	116	1	15570	43182	58719	0.0	16029
p_212_ctg112|quiver:7327176-7327322:novelINS	gi|1078569896|ref|NG_051803.1|	Homo sapiens teneurin transmembrane protein 4 (TENM4), RefSeqGene on chromosome 11	Eukaryota	100.00	146	0	0	1	146	765471	765616	3e-67	264
p_212_ctg1131|quiver:20695-57652:novelINS	gi|291361506|gb|GQ222231.1|	Homo sapiens clone fosmid ABC8_4_1_000041143400_G2 genomic sequence	Eukaryota	91.76	3593	237	23	330	3891	3568	4	0.0	5095
p_212_ctg1143|quiver:0-2519:novelINS	gi|6223625|gb|AC010517.3|AC010517	Homo sapiens chromosome 19 clone LLNLR-255F4, complete sequence	Eukaryota	85.69	2648	233	111	1	2519	2673	43	0.0	2699
p_212_ctg1148|quiver:16691-17602:novelINS	gi|29124082|gb|AC106819.3|	Homo sapiens chromosome 16 clone RP11-696P19, complete sequence	Eukaryota	94.39	874	49	0	3	876	18006	18879	0.0	1355
p_212_ctg1148|quiver:21140-22051:novelINS	gi|29124082|gb|AC106819.3|	Homo sapiens chromosome 16 clone RP11-696P19, complete sequence	Eukaryota	94.51	874	48	0	3	876	18006	18879	0.0	1361
p_212_ctg1148|quiver:25588-26500:novelINS	gi|29124082|gb|AC106819.3|	Homo sapiens chromosome 16 clone RP11-696P19, complete sequence	Eukaryota	94.51	875	47	1	3	877	18006	18879	0.0	1359
p_212_ctg1148|quiver:30118-31042:novelINS	gi|29124082|gb|AC106819.3|	Homo sapiens chromosome 16 clone RP11-696P19, complete sequence	Eukaryota	94.49	889	49	0	1	889	17991	18879	0.0	1382
p_212_ctg1148|quiver:34581-35905:novelINS	gi|29124082|gb|AC106819.3|	Homo sapiens chromosome 16 clone RP11-696P19, complete sequence	Eukaryota	90.76	1288	114	4	4	1289	17595	18879	0.0	1773
p_212_ctg1148|quiver:39525-40447:novelINS	gi|29124082|gb|AC106819.3|	Homo sapiens chromosome 16 clone RP11-696P19, complete sequence	Eukaryota	94.49	889	47	2	1	887	17991	18879	0.0	1375
p_212_ctg1148|quiver:43981-45305:novelINS	gi|29124082|gb|AC106819.3|	Homo sapiens chromosome 16 clone RP11-696P19, complete sequence	Eukaryota	90.54	1290	114	7	4	1290	17595	18879	0.0	1752
p_212_ctg1148|quiver:48249-49811:novelINS	gi|29124082|gb|AC106819.3|	Homo sapiens chromosome 16 clone RP11-696P19, complete sequence	Eukaryota	88.51	1540	141	26	16	1528	5429	6959	0.0	1894
p_212_ctg1148|quiver:53350-54747:novelINS	gi|29124082|gb|AC106819.3|	Homo sapiens chromosome 16 clone RP11-696P19, complete sequence	Eukaryota	88.72	1401	147	6	4	1396	17595	18992	0.0	1797
p_212_ctg114|quiver:3332571-3332867:novelINS	gi|28971752|dbj|AP005354.2|	Homo sapiens genomic DNA, chromosome 8q23, clone: KB1159C3, complete sequence	Eukaryota	92.70	315	1	14	1	293	118376	118690	4e-114	421
p_212_ctg1150|quiver:0-4595:novelINS	gi|291361506|gb|GQ222231.1|	Homo sapiens clone fosmid ABC8_4_1_000041143400_G2 genomic sequence	Eukaryota	90.99	3352	239	32	1265	4595	4	3313	0.0	4596
p_212_ctg1150|quiver:23249-28144:novelINS	gi|41386805|gb|AF254983.3|	Homo sapiens chromosome 21 clone RP11-589M2 map p11-q21.1, complete sequence	Eukaryota	95.63	4947	152	16	1	4894	178078	173143	0.0	7934
p_212_ctg1150|quiver:31805-32310:novelINS	gi|47601709|emb|BX901949.9|	Human DNA sequence from clone WI2-1832K20 on chromosome X, complete sequence	Eukaryota	89.72	496	40	4	14	505	21259	20771	0.0	657
p_212_ctg1153|quiver:0-804:novelINS	gi|23268261|gb|AC129782.3|	Homo sapiens BAC clone RP11-28O7 from UL, complete sequence	Eukaryota	91.03	847	19	34	1	801	13559	14394	0.0	1083
p_212_ctg1153|quiver:52966-53645:novelINS	gi|413965661|gb|AC253579.2|	Homo sapiens BAC clone CH17-222N15 from chromosome 1, complete sequence	Eukaryota	95.20	688	20	9	1	679	28819	28136	0.0	1063
p_212_ctg1156|quiver:0-12873:novelINS	gi|28394386|gb|AC026131.4|	Homo sapiens chromosome 10, clone XX-XX, complete sequence	Eukaryota	70.82	13477	3129	230	1	12851	158878	145580	0.0	6260
p_212_ctg1157|quiver:0-3880:novelINS	gi|28189530|dbj|AP001005.6|	Homo sapiens genomic DNA, chromosome 18 clone:RP11-683L23, complete sequence	Eukaryota	82.37	3903	637	45	4	3880	90974	94851	0.0	3781
p_212_ctg1157|quiver:28048-33022:novelINS	gi|36796635|emb|BX649480.3|	Human DNA sequence from clone RP11-22O10 on chromosome 10, complete sequence	Eukaryota	82.28	5012	807	41	1	4960	105561	100579	0.0	4924
p_212_ctg1157|quiver:50695-51976:novelINS	gi|29568074|gb|AC134882.2|	Homo sapiens BAC clone RP11-886I11 from Y, complete sequence	Eukaryota	87.80	1279	129	4	4	1281	73792	72540	0.0	1609
p_212_ctg1157|quiver:52711-55884:novelINS	gi|28189530|dbj|AP001005.6|	Homo sapiens genomic DNA, chromosome 18 clone:RP11-683L23, complete sequence	Eukaryota	83.89	3222	443	48	9	3173	93282	90080	0.0	3323
p_212_ctg115|quiver:3695179-3695447:novelINS	gi|987976947|emb|LT160000.1|	Macaca fascicularis complete genome, chromosome chr1	Eukaryota	93.98	266	16	0	3	268	23268959	23269224	2e-110	408
p_212_ctg1165|quiver:0-279:novelINS	gi|222537843|gb|AC233263.2|	Homo sapiens BAC clone CH17-132F21 from chromosome 2, complete sequence	Eukaryota	98.21	280	4	1	1	279	21915	21636	2e-131	479
p_212_ctg1165|quiver:39670-40852:novelINS	gi|920593139|gb|AC270109.1|	Homo sapiens BAC clone CH17-293D3 from chromosome 2, complete sequence	Eukaryota	86.07	1235	94	8	1	1163	207644	206416	0.0	1487
p_212_ctg1165|quiver:47440-55230:novelINS	gi|22002241|gb|AC110072.3|	Homo sapiens BAC clone RP11-18C16 from 4, complete sequence	Eukaryota	76.86	8000	1276	154	43	7788	76359	84037	0.0	5907
p_212_ctg1165|quiver:9686-10666:novelINS	gi|222537843|gb|AC233263.2|	Homo sapiens BAC clone CH17-132F21 from chromosome 2, complete sequence	Eukaryota	86.43	1039	76	8	3	979	12874	11839	0.0	1261
p_212_ctg1169|quiver:29517-33876:novelINS	gi|325053824|gb|AC242679.3|	Homo sapiens FOSMID clone ABC14-948314L3 from chromosome 4, complete sequence	Eukaryota	81.30	4648	455	60	8	4357	32275	27744	0.0	4567
p_212_ctg1169|quiver:39168-40951:novelINS	gi|325053824|gb|AC242679.3|	Homo sapiens FOSMID clone ABC14-948314L3 from chromosome 4, complete sequence	Eukaryota	86.90	1832	138	17	3	1778	24734	22949	0.0	2237
p_212_ctg1169|quiver:6820-14415:novelINS	gi|325053824|gb|AC242679.3|	Homo sapiens FOSMID clone ABC14-948314L3 from chromosome 4, complete sequence	Eukaryota	80.48	8253	779	96	6	7595	25173	17090	0.0	7937
p_212_ctg1170|quiver:0-4588:novelINS	gi|29124082|gb|AC106819.3|	Homo sapiens chromosome 16 clone RP11-696P19, complete sequence	Eukaryota	91.63	4753	194	118	13	4588	17478	22203	0.0	6430
p_212_ctg1170|quiver:53293-54637:novelINS	gi|29124082|gb|AC106819.3|	Homo sapiens chromosome 16 clone RP11-696P19, complete sequence	Eukaryota	97.71	1354	13	17	3	1344	18355	19702	0.0	2242
p_212_ctg1176|quiver:0-726:novelINS	gi|29124082|gb|AC106819.3|	Homo sapiens chromosome 16 clone RP11-696P19, complete sequence	Eukaryota	97.95	732	6	9	1	726	5290	6018	0.0	1220
p_212_ctg1180|quiver:0-36504:novelINS	gi|16416222|emb|AL590623.16|	Human DNA sequence from clone RP11-96F8 on chromosome 10, complete sequence	Eukaryota	69.22	38371	8304	1093	23	36495	674	37434	0.0	14179
p_212_ctg1180|quiver:56278-56485:novelINS	gi|257735518|emb|FP325312.10|	Human DNA sequence from clone CH17-297E19 on chromosome 16, complete sequence	Eukaryota	97.56	205	5	0	3	207	116374	116578	5e-92	347
p_212_ctg1181|quiver:0-717:novelINS	gi|27764636|gb|AC026325.17|	Homo sapiens 3 BAC RP11-335L9 (Roswell Park Cancer Institute Human BAC Library) complete sequence	Eukaryota	92.01	726	48	8	2	717	17995	18720	0.0	1021
p_212_ctg1181|quiver:17259-18062:novelINS	gi|119433764|gb|AC188794.3|	Pan troglodytes BAC clone CH251-69H24 from chromosome 4, complete sequence	Eukaryota	95.38	801	34	2	1	800	39917	39119	0.0	1272
p_212_ctg1181|quiver:39846-41765:novelINS	gi|113951880|gb|AC182646.3|	Pan troglodytes BAC clone CH251-49L10 from chromosome 3, complete sequence	Eukaryota	94.99	1937	78	10	1	1919	20436	18501	0.0	3029
p_212_ctg1183|quiver:15226-15682:novelINS	gi|121584213|gb|AC195095.2|	Pan troglodytes BAC clone CH251-577A14 from chromosome 7, complete sequence	Eukaryota	98.02	455	9	0	2	456	91886	92340	0.0	780
p_212_ctg1183|quiver:20982-21331:novelINS	gi|390194986|gb|JQ790990.1|	Pan troglodytes endogenous virus CERV-K111 gag-pro-pol and env genes, complete sequence	Eukaryota	84.73	347	53	0	3	349	89	435	1e-103	387
p_212_ctg1184|quiver:48325-49617:novelINS	gi|39978746|emb|AL162451.16|	Human DNA sequence from clone RP11-145C1, complete sequence	Eukaryota	100.00	1292	0	0	1	1292	39770	41061	0.0	2331
p_212_ctg1191|quiver:11398-20040:novelINS	gi|305689715|gb|AC242244.2|	Homo sapiens FOSMID clone WI2-3475K21 from chromosome 21, complete sequence	Eukaryota	99.99	7754	0	1	890	8642	42732	34979	0.0	13975
p_212_ctg11|quiver:23050969-23051309:novelINS	gi|150010856|gb|AC203645.3|	Homo sapiens FOSMID clone ABC10-45513900P17 from chromosome 3, complete sequence	Eukaryota	99.37	159	1	0	182	340	16519	16361	3e-72	282
p_212_ctg1201|quiver:0-45238:novelINS	gi|28372772|gb|AC118282.4|	Homo sapiens BAC clone RP11-1281K21 from 4, complete sequence	Eukaryota	73.43	47303	9452	712	1	45228	65211	18950	0.0	28243
p_212_ctg1201|quiver:49146-49340:novelINS	gi|32399538|emb|BX537339.3|	Human DNA sequence from clone RP13-511L2 on chromosome X, complete sequence	Eukaryota	90.10	192	19	0	2	193	71036	71227	6e-66	260
p_212_ctg1202|quiver:0-8121:novelINS	gi|5757546|gb|AC004902.2|AC004902	Homo sapiens PAC clone RP5-823F17 from 7q36, complete sequence	Eukaryota	73.68	8609	1379	226	51	8118	48183	56445	0.0	5090
p_212_ctg1202|quiver:27694-28905:novelINS	gi|15789230|gb|AC022370.28|	Homo sapiens chromosome UL clone RP11-22O10, complete sequence	Eukaryota	85.30	1211	150	10	8	1211	17231	16042	0.0	1362
p_212_ctg1202|quiver:45188-49967:novelINS	gi|28394386|gb|AC026131.4|	Homo sapiens chromosome 10, clone XX-XX, complete sequence	Eukaryota	72.98	4871	1062	62	12	4760	147584	152322	0.0	2801
p_212_ctg1204|quiver:0-35104:novelINS	gi|28372772|gb|AC118282.4|	Homo sapiens BAC clone RP11-1281K21 from 4, complete sequence	Eukaryota	75.92	37607	5495	564	1	35103	37600	74149	0.0	27659
p_212_ctg1204|quiver:37905-43718:novelINS	gi|26986528|gb|AC119751.3|	Homo sapiens BAC clone RP11-241F15 from 4, complete sequence	Eukaryota	80.12	5962	784	65	1	5791	150215	144484	0.0	5478
p_212_ctg1204|quiver:45129-49973:novelINS	gi|26986528|gb|AC119751.3|	Homo sapiens BAC clone RP11-241F15 from 4, complete sequence	Eukaryota	82.13	5243	423	74	10	4843	162393	157256	0.0	5360
p_212_ctg1205|quiver:0-24847:novelINS	gi|157743888|gb|AC200161.3|	Pan troglodytes BAC clone CH251-664L10 from chromosome 7, complete sequence	Eukaryota	83.22	5454	869	32	19421	24847	72480	67046	0.0	5607
p_212_ctg1206|quiver:13022-20178:novelINS	gi|34740422|gb|AC144896.3|	Homo sapiens BAC clone RP11-1129K24 from 2, complete sequence	Eukaryota	93.29	7536	110	318	16	7156	89123	96657	0.0	10233
p_212_ctg120|quiver:2204864-2206080:novelINS	gi|60735164|gb|AC158322.1|	Homo sapiens chromosome 12 clone WI2-1887B17, complete sequence	Eukaryota	95.15	1216	59	0	1	1216	7872	6657	0.0	1927
p_212_ctg120|quiver:2206377-2207740:novelINS	gi|60735164|gb|AC158322.1|	Homo sapiens chromosome 12 clone WI2-1887B17, complete sequence	Eukaryota	94.50	1363	75	0	1	1363	7799	6437	0.0	2120
p_212_ctg1211|quiver:10529-12584:novelINS	gi|39978746|emb|AL162451.16|	Human DNA sequence from clone RP11-145C1, complete sequence	Eukaryota	99.71	2058	3	3	1	2055	41683	39626	0.0	3674
p_212_ctg1212|quiver:19832-53883:novelINS	gi|28372772|gb|AC118282.4|	Homo sapiens BAC clone RP11-1281K21 from 4, complete sequence	Eukaryota	75.62	35708	6159	498	4	34042	33914	68742	0.0	25192
p_212_ctg1212|quiver:3344-4954:novelINS	gi|515791083|emb|FO681521.2|	Human DNA sequence from clone CH17-294F12 on chromosome 20, complete sequence	Eukaryota	86.20	1660	77	14	1	1589	17554	15976	0.0	2035
p_212_ctg1212|quiver:7110-8226:novelINS	gi|515791083|emb|FO681521.2|	Human DNA sequence from clone CH17-294F12 on chromosome 20, complete sequence	Eukaryota	85.85	1131	85	9	1	1116	20694	19624	0.0	1346
p_212_ctg1213|quiver:34254-34560:novelINS	gi|197210029|gb|AC144610.2|	Homo sapiens BAC clone RP11-1162J9 from chromosome unknown, complete sequence	Eukaryota	98.69	306	4	0	1	306	147830	147525	3e-148	535
p_212_ctg1213|quiver:49938-50540:novelINS	gi|305855240|gb|AC242390.1|	Homo sapiens FOSMID clone ABC12-46837000N11 from chromosome 21, complete sequence	Eukaryota	94.89	607	24	7	1	602	1475	871	0.0	930
p_212_ctg1215|quiver:0-11993:novelINS	gi|291361506|gb|GQ222231.1|	Homo sapiens clone fosmid ABC8_4_1_000041143400_G2 genomic sequence	Eukaryota	81.45	3644	433	77	4266	7757	3556	4	0.0	3397
p_212_ctg1215|quiver:25331-44391:novelINS	gi|30230917|emb|BX322613.6|	Human DNA sequence from clone RP11-745D9 on chromosome 10, complete sequence	Eukaryota	76.78	20213	3068	268	4	19060	1676	21418	0.0	15548
p_212_ctg1219|quiver:3040-3743:novelINS	gi|22859107|emb|Y13543.2|	Homo sapiens genomic sequence, clone ICRFc112-F151	Eukaryota	99.72	704	1	1	1	703	35957	35254	0.0	1258
p_212_ctg121|quiver:8056783-8056919:novelINS	gi|1031987449|gb|AC270729.1|	Gorilla gorilla chromosome 7 clone CH277-15E9, complete sequence	Eukaryota	98.53	136	2	0	1	136	58822	58687	4e-59	237
p_212_ctg1226|quiver:19009-19270:novelINS	gi|15789230|gb|AC022370.28|	Homo sapiens chromosome UL clone RP11-22O10, complete sequence	Eukaryota	98.08	261	5	0	1	261	159442	159702	3e-122	448
p_212_ctg1226|quiver:21497-21758:novelINS	gi|15789230|gb|AC022370.28|	Homo sapiens chromosome UL clone RP11-22O10, complete sequence	Eukaryota	97.32	261	7	0	1	261	171467	171727	1e-119	439
p_212_ctg1226|quiver:26256-29162:novelINS	gi|15789230|gb|AC022370.28|	Homo sapiens chromosome UL clone RP11-22O10, complete sequence	Eukaryota	89.91	3013	169	15	1	2880	167906	170916	0.0	4118
p_212_ctg1226|quiver:33786-34357:novelINS	gi|15789230|gb|AC022370.28|	Homo sapiens chromosome UL clone RP11-22O10, complete sequence	Eukaryota	97.90	571	12	0	1	571	157887	158457	0.0	976
p_212_ctg1226|quiver:37472-37725:novelINS	gi|15789230|gb|AC022370.28|	Homo sapiens chromosome UL clone RP11-22O10, complete sequence	Eukaryota	95.65	253	11	0	1	253	171467	171719	8e-110	407
p_212_ctg1230|quiver:0-596:novelINS	gi|339895995|gb|AC243946.3|	Homo sapiens BAC clone CH17-106M7 from chromosome 6, complete sequence	Eukaryota	91.82	611	9	26	1	595	61543	60958	0.0	796
p_212_ctg1239|quiver:44818-44943:novelINS	gi|28460957|gb|AC060812.15|	Homo sapiens chromosome 11, clone RP11-120E20, complete sequence	Eukaryota	99.20	125	1	0	1	125	126189	126065	3e-54	221
p_212_ctg1239|quiver:49786-50263:novelINS	gi|28460957|gb|AC060812.15|	Homo sapiens chromosome 11, clone RP11-120E20, complete sequence	Eukaryota	96.25	480	9	7	1	477	125874	125401	0.0	762
p_212_ctg1245|quiver:49862-50249:novelINS	gi|23268261|gb|AC129782.3|	Homo sapiens BAC clone RP11-28O7 from UL, complete sequence	Eukaryota	97.68	388	6	3	1	387	8077	8462	0.0	648
p_212_ctg1248|quiver:20806-41924:novelINS	gi|28394386|gb|AC026131.4|	Homo sapiens chromosome 10, clone XX-XX, complete sequence	Eukaryota	71.70	22050	4799	415	21	21116	146156	167718	0.0	11061
p_212_ctg1250|quiver:0-3092:novelINS	gi|28189530|dbj|AP001005.6|	Homo sapiens genomic DNA, chromosome 18 clone:RP11-683L23, complete sequence	Eukaryota	84.25	3104	457	31	1	3088	91099	94186	0.0	3283
p_212_ctg1250|quiver:13221-22101:novelINS	gi|24430224|emb|AL671532.13|	Human DNA sequence from clone RP11-512A4 on chromosome 14, complete sequence	Eukaryota	81.75	8746	1394	81	251	8880	997	9656	0.0	8394
p_212_ctg1250|quiver:24021-37579:novelINS	gi|24430224|emb|AL671532.13|	Human DNA sequence from clone RP11-512A4 on chromosome 14, complete sequence	Eukaryota	80.83	10733	1910	111	1	10638	8339	19019	0.0	9714
p_212_ctg1250|quiver:37889-48801:novelINS	gi|28394386|gb|AC026131.4|	Homo sapiens chromosome 10, clone XX-XX, complete sequence	Eukaryota	76.26	9843	1597	137	1590	10912	122670	132292	0.0	7265
p_212_ctg1250|quiver:6771-12170:novelINS	gi|31071661|dbj|AP006330.2|	Homo sapiens genomic DNA, chromosome Un clone:CMF9-172I10, complete sequence	Eukaryota	79.99	5427	975	63	3	5382	27373	22011	0.0	4708
p_212_ctg1254|quiver:35271-35479:novelINS	gi|23268261|gb|AC129782.3|	Homo sapiens BAC clone RP11-28O7 from UL, complete sequence	Eukaryota	98.11	212	0	4	1	208	6818	6607	4e-93	351
p_212_ctg1256|quiver:0-5028:novelINS	gi|27368254|emb|AL583842.40|	Human DNA sequence from clone RP11-417J8 on chromosome 4, complete sequence	Eukaryota	82.15	3659	388	42	113	3612	3563	11	0.0	3705
p_212_ctg1256|quiver:17185-49619:novelINS	gi|229459257|emb|FP236243.10|	Human DNA sequence from clone CH507-416A10 on chromosome 21, complete sequence	Eukaryota	67.17	33870	8704	769	1	32432	8955	41845	0.0	9654
p_212_ctg1256|quiver:6739-15380:novelINS	gi|5757546|gb|AC004902.2|AC004902	Homo sapiens PAC clone RP5-823F17 from 7q36, complete sequence	Eukaryota	71.73	8897	1631	180	22	8615	57693	49378	0.0	4691
p_212_ctg1258|quiver:0-32849:novelINS	gi|34330196|gb|AF254982.4|	Homo sapiens chromosome 21 clone CTD-2503J9 map p11-q21.1, complete sequence	Eukaryota	71.96	31983	6815	488	1	30681	113481	82350	0.0	16987
p_212_ctg1258|quiver:34433-36184:novelINS	gi|34849975|gb|AC145166.2|	Homo sapiens chromosome 17, clone XXfos-82794E5, complete sequence	Eukaryota	95.79	1759	61	4	1	1751	18298	20051	0.0	2832
p_212_ctg1258|quiver:38065-40895:novelINS	gi|146335501|gb|AC197161.3|	Pan troglodytes BAC clone CH251-174O3 from chromosome 7, complete sequence	Eukaryota	97.95	2836	45	7	3	2830	24728	27558	0.0	4834
p_212_ctg1261|quiver:43787-43936:novelINS	gi|23268261|gb|AC129782.3|	Homo sapiens BAC clone RP11-28O7 from UL, complete sequence	Eukaryota	98.66	149	2	0	1	149	5733	5585	4e-66	260
p_212_ctg1264|quiver:18139-18280:novelINS	gi|23268261|gb|AC129782.3|	Homo sapiens BAC clone RP11-28O7 from UL, complete sequence	Eukaryota	97.87	141	3	0	1	141	7570	7430	3e-60	241
p_212_ctg1266|quiver:31590-49200:novelINS	gi|16303471|gb|AC011850.12|	Homo sapiens chromosome 15, clone RP11-364J18, complete sequence	Eukaryota	85.54	2275	307	13	11	2276	8792	6531	0.0	2581
p_212_ctg1268|quiver:25333-41872:novelINS	gi|226815728|emb|CU638690.5|	Human DNA sequence from clone CH507-239L24 on chromosome 21, complete sequence	Eukaryota	86.02	7295	588	69	7857	14874	62339	55200	0.0	8635
p_212_ctg1268|quiver:50320-51441:novelINS	gi|13443274|gb|AC079801.2|	Homo sapiens BAC clone RP11-717F1 from 16, complete sequence	Eukaryota	96.40	805	28	1	316	1119	96054	95250	0.0	1317
p_212_ctg1268|quiver:5348-6879:novelINS	gi|305855240|gb|AC242390.1|	Homo sapiens FOSMID clone ABC12-46837000N11 from chromosome 21, complete sequence	Eukaryota	85.36	1537	214	11	1	1531	30965	32496	0.0	1718
p_212_ctg1269|quiver:48509-48973:novelINS	gi|13992749|gb|AC079934.3|	Homo sapiens BAC clone RP11-327C24 from UL, complete sequence	Eukaryota	90.60	468	33	5	1	464	44287	44747	6e-178	634
p_212_ctg1270|quiver:0-39666:novelINS	gi|36796635|emb|BX649480.3|	Human DNA sequence from clone RP11-22O10 on chromosome 10, complete sequence	Eukaryota	81.48	13461	2275	116	26005	39321	102747	89361	0.0	12709
p_212_ctg1270|quiver:42186-46652:novelINS	gi|24430224|emb|AL671532.13|	Human DNA sequence from clone RP11-512A4 on chromosome 14, complete sequence	Eukaryota	83.15	4476	718	32	1	4461	92467	96921	0.0	4562
p_212_ctg1272|quiver:0-12691:novelINS	gi|28372772|gb|AC118282.4|	Homo sapiens BAC clone RP11-1281K21 from 4, complete sequence	Eukaryota	76.49	13295	2147	184	8	12683	56284	43350	0.0	9936
p_212_ctg1272|quiver:19358-25583:novelINS	gi|325053824|gb|AC242679.3|	Homo sapiens FOSMID clone ABC14-948314L3 from chromosome 4, complete sequence	Eukaryota	81.31	6517	672	69	1	6225	11308	5046	0.0	6442
p_212_ctg1272|quiver:27866-48988:novelINS	gi|28372772|gb|AC118282.4|	Homo sapiens BAC clone RP11-1281K21 from 4, complete sequence	Eukaryota	76.37	22337	3557	298	1	21122	79420	57590	0.0	16695
p_212_ctg1275|quiver:0-2138:novelINS	gi|291361506|gb|GQ222231.1|	Homo sapiens clone fosmid ABC8_4_1_000041143400_G2 genomic sequence	Eukaryota	77.15	2140	275	71	167	2138	2134	41	0.0	1528
p_212_ctg1275|quiver:19531-49011:novelINS	gi|15789230|gb|AC022370.28|	Homo sapiens chromosome UL clone RP11-22O10, complete sequence	Eukaryota	72.80	29646	6365	473	918	29480	44973	15945	0.0	16503
p_212_ctg1280|quiver:24498-27378:novelINS	gi|39978746|emb|AL162451.16|	Human DNA sequence from clone RP11-145C1, complete sequence	Eukaryota	96.73	2879	94	0	1	2879	58270	55392	0.0	4769
p_212_ctg1283|quiver:0-4515:novelINS	gi|28372772|gb|AC118282.4|	Homo sapiens BAC clone RP11-1281K21 from 4, complete sequence	Eukaryota	75.86	4734	797	69	13	4509	42950	47574	0.0	3386
p_212_ctg1283|quiver:13430-48612:novelINS	gi|28372772|gb|AC118282.4|	Homo sapiens BAC clone RP11-1281K21 from 4, complete sequence	Eukaryota	75.00	37589	6062	546	30	35182	43619	80308	0.0	25967
p_212_ctg1286|quiver:0-4581:novelINS	gi|29124082|gb|AC106819.3|	Homo sapiens chromosome 16 clone RP11-696P19, complete sequence	Eukaryota	82.33	4782	538	57	1	4557	7268	11967	0.0	4834
p_212_ctg1286|quiver:16241-17612:novelINS	gi|29124082|gb|AC106819.3|	Homo sapiens chromosome 16 clone RP11-696P19, complete sequence	Eukaryota	87.49	1383	134	32	4	1352	5676	7053	0.0	1606
p_212_ctg1286|quiver:19844-22317:novelINS	gi|29124082|gb|AC106819.3|	Homo sapiens chromosome 16 clone RP11-696P19, complete sequence	Eukaryota	86.86	2611	194	52	1	2473	16793	19392	0.0	3063
p_212_ctg1286|quiver:25833-26741:novelINS	gi|29124082|gb|AC106819.3|	Homo sapiens chromosome 16 clone RP11-696P19, complete sequence	Eukaryota	94.16	874	48	1	3	873	18006	18879	0.0	1344
p_212_ctg1286|quiver:30280-31601:novelINS	gi|29124082|gb|AC106819.3|	Homo sapiens chromosome 16 clone RP11-696P19, complete sequence	Eukaryota	90.37	1288	116	5	4	1286	17595	18879	0.0	1748
p_212_ctg1286|quiver:39593-40730:novelINS	gi|29124082|gb|AC106819.3|	Homo sapiens chromosome 16 clone RP11-696P19, complete sequence	Eukaryota	84.16	1124	122	29	4	1103	17788	18879	0.0	1144
p_212_ctg1286|quiver:44230-47855:novelINS	gi|399923202|emb|FP885539.3|	Human DNA sequence from clone RP11-696P19 on chromosome 16, complete sequence	Eukaryota	86.86	3736	320	59	9	3617	22105	18414	0.0	4412
p_212_ctg1286|quiver:7744-8138:novelINS	gi|29124082|gb|AC106819.3|	Homo sapiens chromosome 16 clone RP11-696P19, complete sequence	Eukaryota	98.48	394	6	0	1	394	18524	18917	0.0	684
p_212_ctg1293|quiver:0-26321:novelINS	gi|15789230|gb|AC022370.28|	Homo sapiens chromosome UL clone RP11-22O10, complete sequence	Eukaryota	75.30	17379	3173	310	88	16853	24259	41131	0.0	11602
p_212_ctg1293|quiver:28752-47523:novelINS	gi|36796635|emb|BX649480.3|	Human DNA sequence from clone RP11-22O10 on chromosome 10, complete sequence	Eukaryota	81.24	13170	2188	166	5825	18770	113290	100180	0.0	12118
p_212_ctg129|quiver:495474-495685:novelINS	gi|9211196|gb|AC008976.8|AC008976	Homo sapiens chromosome 19 clone LLNLF-148G11, complete sequence	Eukaryota	100.00	211	0	0	1	211	6503	6293	3e-102	381
p_212_ctg12|quiver:10610686-10610863:novelINS	gi|261824093|gb|AC212374.3|	Pongo abelii BAC clone CH276-423L2 from chromosome 13, complete sequence	Eukaryota	93.51	185	0	6	1	173	138516	138332	4e-67	264
p_212_ctg1300|quiver:33362-33997:novelINS	gi|1071034796|gb|AC275509.1|	Homo sapiens BAC clone VMRC66-247E7 from chromosome unknown, complete sequence	Eukaryota	95.05	586	19	8	55	635	71821	72401	0.0	899
p_212_ctg1304|quiver:10395-13775:novelINS	gi|39652679|gb|AC134879.3|	Homo sapiens BAC clone RP11-295P22 from Y, complete sequence	Eukaryota	80.11	3474	531	39	2	3368	59396	62816	0.0	3119
p_212_ctg1304|quiver:18332-21271:novelINS	gi|39652679|gb|AC134879.3|	Homo sapiens BAC clone RP11-295P22 from Y, complete sequence	Eukaryota	83.48	2942	394	18	28	2932	59930	62816	0.0	3117
p_212_ctg1304|quiver:25643-28452:novelINS	gi|39652679|gb|AC134879.3|	Homo sapiens BAC clone RP11-295P22 from Y, complete sequence	Eukaryota	82.38	2860	392	21	2	2792	60065	62881	0.0	2892
p_212_ctg1304|quiver:33017-35977:novelINS	gi|39652679|gb|AC134879.3|	Homo sapiens BAC clone RP11-295P22 from Y, complete sequence	Eukaryota	83.45	2985	387	23	28	2938	59930	62881	0.0	3149
p_212_ctg1304|quiver:3732-8334:novelINS	gi|57899063|dbj|BS000654.1|	Pan troglodytes chromosome Y clone:PTB-129E12, complete sequences	Eukaryota	78.08	4782	724	93	3	4580	113685	118346	0.0	3772
p_212_ctg1304|quiver:40555-44327:novelINS	gi|59797235|gb|AC156805.2|	Pan troglodytes BAC clone CH251-830G14 from chromosome y, complete sequence	Eukaryota	80.28	3899	617	40	3	3772	150502	146627	0.0	3521
p_212_ctg1314|quiver:28625-29008:novelINS	gi|413965661|gb|AC253579.2|	Homo sapiens BAC clone CH17-222N15 from chromosome 1, complete sequence	Eukaryota	83.96	399	14	30	3	356	36445	36052	5e-90	342
p_212_ctg1314|quiver:45409-45801:novelINS	gi|413965661|gb|AC253579.2|	Homo sapiens BAC clone CH17-222N15 from chromosome 1, complete sequence	Eukaryota	94.03	402	12	7	1	392	47332	46933	1e-166	596
p_212_ctg1319|quiver:0-17171:novelINS	gi|226815728|emb|CU638690.5|	Human DNA sequence from clone CH507-239L24 on chromosome 21, complete sequence	Eukaryota	87.60	7272	553	57	6406	13460	62339	55200	0.0	9106
p_212_ctg1319|quiver:26475-27269:novelINS	gi|226815728|emb|CU638690.5|	Human DNA sequence from clone CH507-239L24 on chromosome 21, complete sequence	Eukaryota	96.46	792	27	1	1	792	44481	43691	0.0	1299
p_212_ctg1321|quiver:0-529:novelINS	gi|337861|gb|L08570.1|HUMSATIN	Homo sapiens (clone 745-16mer(66)) alpha-satellite repeat	Eukaryota	86.52	564	24	18	1	513	1424	862	5e-180	641
p_212_ctg1321|quiver:17122-19562:novelINS	gi|27436823|gb|AC131274.9|	Homo sapiens chromosome 17, clone RP11-285M22, complete sequence	Eukaryota	94.17	2367	110	25	101	2440	7507	9872	0.0	3559
p_212_ctg1321|quiver:37025-37289:novelINS	gi|337861|gb|L08570.1|HUMSATIN	Homo sapiens (clone 745-16mer(66)) alpha-satellite repeat	Eukaryota	98.62	217	0	3	50	264	1376	1161	8e-98	367
p_212_ctg1323|quiver:2625-35377:novelINS	gi|16416222|emb|AL590623.16|	Human DNA sequence from clone RP11-96F8 on chromosome 10, complete sequence	Eukaryota	71.62	33749	7762	428	1	32728	19651	52603	0.0	17385
p_212_ctg1330|quiver:4369-41298:novelINS	gi|28372772|gb|AC118282.4|	Homo sapiens BAC clone RP11-1281K21 from 4, complete sequence	Eukaryota	70.40	38789	8933	680	2	36827	18087	56291	0.0	17425
p_212_ctg1331|quiver:10506-23347:novelINS	gi|22138720|gb|AC127701.2|	Homo sapiens BAC clone RP11-79F18 from UL, complete sequence	Eukaryota	75.01	13616	2358	238	1	12841	142845	156191	0.0	9086
p_212_ctg1331|quiver:4706-7383:novelINS	gi|257735518|emb|FP325312.10|	Human DNA sequence from clone CH17-297E19 on chromosome 16, complete sequence	Eukaryota	78.44	2737	465	32	3	2666	34102	31418	0.0	2244
p_212_ctg1334|quiver:31010-31545:novelINS	gi|399923202|emb|FP885539.3|	Human DNA sequence from clone RP11-696P19 on chromosome 16, complete sequence	Eukaryota	88.45	511	37	5	32	533	3080	2583	0.0	654
p_212_ctg1334|quiver:36251-38732:novelINS	gi|29124082|gb|AC106819.3|	Homo sapiens chromosome 16 clone RP11-696P19, complete sequence	Eukaryota	97.99	2485	46	2	1	2481	18100	20584	0.0	4251
p_212_ctg1338|quiver:0-163:novelINS	gi|6604536|gb|AC007876.2|AC007876	Homo sapiens BAC clone RP11-65G9 from Y, complete sequence	Eukaryota	100.00	163	0	0	1	163	77284	77446	2e-76	295
p_212_ctg1345|quiver:18494-18617:novelINS	gi|413965661|gb|AC253579.2|	Homo sapiens BAC clone CH17-222N15 from chromosome 1, complete sequence	Eukaryota	98.37	123	2	0	1	123	8426	8548	4e-52	214
p_212_ctg1346|quiver:0-19630:novelINS	gi|28372772|gb|AC118282.4|	Homo sapiens BAC clone RP11-1281K21 from 4, complete sequence	Eukaryota	75.18	20627	3434	342	3	19621	80998	61049	0.0	14098
p_212_ctg1346|quiver:21127-22740:novelINS	gi|28372772|gb|AC118282.4|	Homo sapiens BAC clone RP11-1281K21 from 4, complete sequence	Eukaryota	76.99	1673	284	20	10	1613	45958	44318	0.0	1283
p_212_ctg1346|quiver:24240-32572:novelINS	gi|28394386|gb|AC026131.4|	Homo sapiens chromosome 10, clone XX-XX, complete sequence	Eukaryota	75.49	8613	1389	129	12	8322	162638	170830	0.0	6085
p_212_ctg1346|quiver:34064-40781:novelINS	gi|28372772|gb|AC118282.4|	Homo sapiens BAC clone RP11-1281K21 from 4, complete sequence	Eukaryota	75.34	7052	1140	104	11	6717	49705	42908	0.0	4949
p_212_ctg1354|quiver:0-37307:novelINS	gi|229459257|emb|FP236243.10|	Human DNA sequence from clone CH507-416A10 on chromosome 21, complete sequence	Eukaryota	74.92	37627	6588	497	1491	37283	19	36630	0.0	25637
p_212_ctg1356|quiver:19320-22390:novelINS	gi|31126897|gb|AC142529.3|	Homo sapiens fosmid clone XXFOS-82440F11 from 7, complete sequence	Eukaryota	89.72	3131	252	54	1	3064	19075	15948	0.0	4015
p_212_ctg1363|quiver:0-3285:novelINS	gi|690035382|emb|LM547836.1|	Onchocerca flexuosa genome assembly O_flexuosa_Cordoba ,scaffold OFLC_contig0007397	Eukaryota	98.98	2064	19	2	1	2062	2064	1	0.0	3620
p_212_ctg1365|quiver:0-14659:novelINS	gi|6983473|emb|AL133216.10|	Human DNA sequence from clone RP11-291L22 on chromosome 10, complete sequence	Eukaryota	73.69	15438	2964	228	2	14659	140244	155364	0.0	9494
p_212_ctg1366|quiver:37487-37720:novelINS	gi|413965661|gb|AC253579.2|	Homo sapiens BAC clone CH17-222N15 from chromosome 1, complete sequence	Eukaryota	96.92	227	6	1	6	231	33075	32849	4e-100	374
p_212_ctg1375|quiver:11085-11287:novelINS	gi|31072092|gb|AC144903.1|	Homo sapiens BAC clone RP11-1382L3 from UL, complete sequence	Eukaryota	97.52	202	4	1	2	202	2597	2798	3e-89	338
p_212_ctg1376|quiver:9024-43412:novelINS	gi|28372772|gb|AC118282.4|	Homo sapiens BAC clone RP11-1281K21 from 4, complete sequence	Eukaryota	70.09	36120	8429	683	27	34387	53255	17751	0.0	15495
p_212_ctg1378|quiver:21411-28055:novelINS	gi|515791083|emb|FO681521.2|	Human DNA sequence from clone CH17-294F12 on chromosome 20, complete sequence	Eukaryota	77.40	7067	917	101	10	6643	7891	1072	0.0	5703
p_212_ctg1378|quiver:34109-43312:novelINS	gi|515791083|emb|FO681521.2|	Human DNA sequence from clone CH17-294F12 on chromosome 20, complete sequence	Eukaryota	78.27	9601	1352	136	50	9203	21690	12377	0.0	7959
p_212_ctg1378|quiver:9200-19422:novelINS	gi|515791083|emb|FO681521.2|	Human DNA sequence from clone CH17-294F12 on chromosome 20, complete sequence	Eukaryota	78.23	10882	1463	149	10	10222	20035	9391	0.0	9090
p_212_ctg1380|quiver:11756-12130:novelINS	gi|312782|emb|X63622.1|	H.sapiens alpha satellite DNA from chromosome 10	Eukaryota	80.29	416	15	33	25	374	393	807	2e-75	293
p_212_ctg1380|quiver:42170-42344:novelINS	gi|337634|gb|M20433.1|HUMRSCNTL	Human alphoid satellite DNA repeat (h-alpha-RI), clone 51	Eukaryota	99.43	174	1	0	1	174	101	274	1e-80	309
p_212_ctg1381|quiver:44221-48653:novelINS	gi|16416222|emb|AL590623.16|	Human DNA sequence from clone RP11-96F8 on chromosome 10, complete sequence	Eukaryota	75.26	4652	852	64	4	4429	13922	9344	0.0	3182
p_212_ctg1382|quiver:6854-43197:novelINS	gi|157743888|gb|AC200161.3|	Pan troglodytes BAC clone CH251-664L10 from chromosome 7, complete sequence	Eukaryota	83.16	6074	973	35	6	6049	66427	72480	0.0	6230
p_212_ctg1384|quiver:21098-21389:novelINS	gi|413965661|gb|AC253579.2|	Homo sapiens BAC clone CH17-222N15 from chromosome 1, complete sequence	Eukaryota	78.53	326	13	21	1	269	8343	8018	2e-56	230
p_212_ctg1384|quiver:37276-37641:novelINS	gi|413965661|gb|AC253579.2|	Homo sapiens BAC clone CH17-222N15 from chromosome 1, complete sequence	Eukaryota	96.99	365	10	1	1	365	8789	8426	2e-169	605
p_212_ctg1397|quiver:0-5602:novelINS	gi|62702113|gb|AC138777.3|	Homo sapiens BAC clone RP11-1220P14 from 2, complete sequence	Eukaryota	72.15	5771	1244	109	4	5538	212364	206721	0.0	2998
p_212_ctg1397|quiver:19636-19767:novelINS	gi|1039301576|gb|AC270859.1|	Homo sapiens chromosome 16 clone VMRC53-110O17, complete sequence	Eukaryota	98.44	128	2	0	1	128	175790	175663	8e-55	223
p_212_ctg1399|quiver:20448-43097:novelINS	gi|30230917|emb|BX322613.6|	Human DNA sequence from clone RP11-745D9 on chromosome 10, complete sequence	Eukaryota	73.99	23739	4476	388	9	22649	693	23830	0.0	14754
p_212_ctg13|quiver:669211-669743:novelINS	gi|5263309|gb|AC007528.5|	Homo sapiens 12 BAC RP11-473N11 (Roswell Park Cancer Institute Human BAC Library) complete sequence	Eukaryota	95.41	523	19	2	10	532	85329	84812	0.0	830
p_212_ctg1400|quiver:13102-13397:novelINS	gi|29124082|gb|AC106819.3|	Homo sapiens chromosome 16 clone RP11-696P19, complete sequence	Eukaryota	98.31	296	4	1	1	295	18917	18622	4e-140	508
p_212_ctg1400|quiver:34762-34953:novelINS	gi|29124082|gb|AC106819.3|	Homo sapiens chromosome 16 clone RP11-696P19, complete sequence	Eukaryota	99.48	191	1	0	1	191	18917	18727	7e-90	340
p_212_ctg1400|quiver:42781-42909:novelINS	gi|399923202|emb|FP885539.3|	Human DNA sequence from clone RP11-696P19 on chromosome 16, complete sequence	Eukaryota	99.21	126	0	1	3	128	10540	10664	1e-53	219
p_212_ctg1401|quiver:0-315:novelINS	gi|23268261|gb|AC129782.3|	Homo sapiens BAC clone RP11-28O7 from UL, complete sequence	Eukaryota	90.03	341	4	16	1	312	7466	7127	6e-113	417
p_212_ctg1405|quiver:2351-2549:novelINS	gi|27657597|gb|AC103954.9|	Homo sapiens chromosome 8, clone CTA-366D10, complete sequence	Eukaryota	99.00	200	0	2	1	198	116646	116447	2e-91	345
p_212_ctg1408|quiver:0-37781:novelINS	gi|34330196|gb|AF254982.4|	Homo sapiens chromosome 21 clone CTD-2503J9 map p11-q21.1, complete sequence	Eukaryota	68.92	39496	9217	961	4	37777	77547	115704	0.0	14303
p_212_ctg1410|quiver:41896-42246:novelINS	gi|23268261|gb|AC129782.3|	Homo sapiens BAC clone RP11-28O7 from UL, complete sequence	Eukaryota	96.35	356	4	6	1	349	4391	4038	2e-157	565
p_212_ctg1412|quiver:0-425:novelINS	gi|29124082|gb|AC106819.3|	Homo sapiens chromosome 16 clone RP11-696P19, complete sequence	Eukaryota	97.67	430	3	7	1	424	19784	19356	0.0	706
p_212_ctg1416|quiver:42159-42410:novelINS	gi|34740422|gb|AC144896.3|	Homo sapiens BAC clone RP11-1129K24 from 2, complete sequence	Eukaryota	96.47	255	2	6	3	251	95852	95599	1e-107	399
p_212_ctg1423|quiver:8426-9297:novelINS	gi|13992749|gb|AC079934.3|	Homo sapiens BAC clone RP11-327C24 from UL, complete sequence	Eukaryota	86.00	943	59	5	2	871	26744	25802	0.0	1150
p_212_ctg142|quiver:6930891-6931400:novelINS	gi|135020974|gb|AC195677.3|	MACACA MULATTA BAC clone CH250-120J20 from chromosome 11, complete sequence	Eukaryota	83.69	417	31	10	1	414	134979	134597	1e-117	434
p_212_ctg1448|quiver:1934-15275:novelINS	gi|27436823|gb|AC131274.9|	Homo sapiens chromosome 17, clone RP11-285M22, complete sequence	Eukaryota	76.54	13946	2556	539	15	13293	1364	15260	0.0	8614
p_212_ctg1448|quiver:39792-40693:novelINS	gi|337771|gb|M13882.1|HUMSAT17A	Human alpha satellite from the centromeric region DNA with 16 monomer tandem repeats	Eukaryota	97.91	910	8	11	1	899	1382	473	0.0	1516
p_212_ctg144|quiver:5449234-5449368:novelINS	gi|8052236|emb|AJ400877.1|	Homo sapiens ASCL3 gene, CEGP1 gene, C11orf14 gene, C11orf15 gene, C11orf16 gene and C11orf17 gene	Eukaryota	100.00	134	0	0	1	134	131324	131191	9e-61	242
p_212_ctg1461|quiver:18144-20264:novelINS	gi|34850310|emb|BX546479.5|	Human DNA sequence from clone RP11-438N17, complete sequence	Eukaryota	80.64	2226	288	19	3	2120	69004	71194	0.0	2114
p_212_ctg1466|quiver:0-3357:novelINS	gi|62702113|gb|AC138777.3|	Homo sapiens BAC clone RP11-1220P14 from 2, complete sequence	Eukaryota	73.32	3493	600	68	1	3349	207482	210786	0.0	2091
p_212_ctg1466|quiver:11923-15119:novelINS	gi|34330196|gb|AF254982.4|	Homo sapiens chromosome 21 clone CTD-2503J9 map p11-q21.1, complete sequence	Eukaryota	71.61	3360	742	49	17	3196	94757	91430	0.0	1728
p_212_ctg1466|quiver:17008-21070:novelINS	gi|28372772|gb|AC118282.4|	Homo sapiens BAC clone RP11-1281K21 from 4, complete sequence	Eukaryota	72.29	4230	946	52	3	4047	32141	36329	0.0	2315
p_212_ctg1466|quiver:23535-36213:novelINS	gi|5757546|gb|AC004902.2|AC004902	Homo sapiens PAC clone RP5-823F17 from 7q36, complete sequence	Eukaryota	75.76	13012	2696	233	1	12668	50330	37433	0.0	8608
p_212_ctg1466|quiver:8325-10506:novelINS	gi|62702113|gb|AC138777.3|	Homo sapiens BAC clone RP11-1220P14 from 2, complete sequence	Eukaryota	75.27	2289	406	24	2	2163	208682	210937	0.0	1613
p_212_ctg1467|quiver:0-500:novelINS	gi|29124082|gb|AC106819.3|	Homo sapiens chromosome 16 clone RP11-696P19, complete sequence	Eukaryota	91.18	465	41	0	1	465	18415	18879	0.0	654
p_212_ctg1467|quiver:22502-23826:novelINS	gi|29124082|gb|AC106819.3|	Homo sapiens chromosome 16 clone RP11-696P19, complete sequence	Eukaryota	90.68	1288	115	4	4	1289	17595	18879	0.0	1768
p_212_ctg1467|quiver:4034-4944:novelINS	gi|29124082|gb|AC106819.3|	Homo sapiens chromosome 16 clone RP11-696P19, complete sequence	Eukaryota	94.39	874	48	1	3	875	18006	18879	0.0	1352
p_212_ctg1467|quiver:47924-50016:novelINS	gi|29124082|gb|AC106819.3|	Homo sapiens chromosome 16 clone RP11-696P19, complete sequence	Eukaryota	96.00	2150	28	49	1	2092	18004	20153	0.0	3321
p_212_ctg1467|quiver:8357-9699:novelINS	gi|29124082|gb|AC106819.3|	Homo sapiens chromosome 16 clone RP11-696P19, complete sequence	Eukaryota	90.44	1308	118	6	4	1307	17575	18879	0.0	1775
p_212_ctg1472|quiver:35329-35462:novelINS	gi|1039301576|gb|AC270859.1|	Homo sapiens chromosome 16 clone VMRC53-110O17, complete sequence	Eukaryota	98.46	130	2	0	4	133	175663	175792	7e-56	226
p_212_ctg1476|quiver:0-10317:novelINS	gi|157743888|gb|AC200161.3|	Pan troglodytes BAC clone CH251-664L10 from chromosome 7, complete sequence	Eukaryota	83.44	5110	741	62	5297	10317	72480	67387	0.0	5216
p_212_ctg1478|quiver:33478-33745:novelINS	gi|3047259|gb|AF051684.1|AF051684	Homo sapiens clone SBS-11 SATB1 binding sequence in vivo	Eukaryota	97.43	272	2	4	1	267	709	980	1e-121	446
p_212_ctg1480|quiver:0-16582:novelINS	gi|24430224|emb|AL671532.13|	Human DNA sequence from clone RP11-512A4 on chromosome 14, complete sequence	Eukaryota	77.23	16801	3482	246	1	16582	119083	135759	0.0	12255
p_212_ctg1480|quiver:18039-39111:novelINS	gi|15789230|gb|AC022370.28|	Homo sapiens chromosome UL clone RP11-22O10, complete sequence	Eukaryota	79.32	15798	2983	179	655	16278	54157	69844	0.0	13210
p_212_ctg1488|quiver:38369-38833:novelINS	gi|31072092|gb|AC144903.1|	Homo sapiens BAC clone RP11-1382L3 from UL, complete sequence	Eukaryota	90.87	460	35	5	10	464	8963	8506	3e-175	625
p_212_ctg1493|quiver:0-20910:novelINS	gi|30230917|emb|BX322613.6|	Human DNA sequence from clone RP11-745D9 on chromosome 10, complete sequence	Eukaryota	71.11	22189	4305	640	5	20909	17176	38542	0.0	10125
p_212_ctg1493|quiver:24727-25178:novelINS	gi|325053824|gb|AC242679.3|	Homo sapiens FOSMID clone ABC14-948314L3 from chromosome 4, complete sequence	Eukaryota	94.21	466	11	2	2	451	13640	13175	0.0	724
p_212_ctg1493|quiver:31989-32473:novelINS	gi|690911020|emb|LN418807.1|	Spirometra erinaceieuropaei genome assembly S_erinaceieuropaei ,scaffold SPER_contig0170473	Eukaryota	88.82	519	23	2	1	484	47	565	0.0	697
p_212_ctg1495|quiver:15526-16433:novelINS	gi|28460740|gb|AC137488.2|	Homo sapiens chromosome 16 clone CTD-2506I5, complete sequence	Eukaryota	87.21	907	113	3	1	906	5573	4669	0.0	1103
p_212_ctg1495|quiver:21965-24285:novelINS	gi|226815728|emb|CU638690.5|	Human DNA sequence from clone CH507-239L24 on chromosome 21, complete sequence	Eukaryota	92.92	2303	125	13	29	2320	105988	103713	0.0	3395
p_212_ctg1495|quiver:33418-33589:novelINS	gi|226815728|emb|CU638690.5|	Human DNA sequence from clone CH507-239L24 on chromosome 21, complete sequence	Eukaryota	95.91	171	7	0	1	171	97027	96857	6e-71	277
p_212_ctg1497|quiver:0-991:novelINS	gi|34536370|dbj|AK128818.1|	Homo sapiens cDNA FLJ46076 fis, clone TESTI2002293	Eukaryota	93.46	1024	31	31	1	991	1218	198	0.0	1438
p_212_ctg1498|quiver:15687-19681:novelINS	gi|325053824|gb|AC242679.3|	Homo sapiens FOSMID clone ABC14-948314L3 from chromosome 4, complete sequence	Eukaryota	81.08	4144	482	52	1	3975	18651	14641	0.0	3977
p_212_ctg1498|quiver:27473-34980:novelINS	gi|325053824|gb|AC242679.3|	Homo sapiens FOSMID clone ABC14-948314L3 from chromosome 4, complete sequence	Eukaryota	81.46	7761	816	80	41	7505	29640	22207	0.0	7710
p_212_ctg1498|quiver:37514-39422:novelINS	gi|325053824|gb|AC242679.3|	Homo sapiens FOSMID clone ABC14-948314L3 from chromosome 4, complete sequence	Eukaryota	89.87	1916	107	11	11	1908	18046	16200	0.0	2610
p_212_ctg1498|quiver:4431-12156:novelINS	gi|28372772|gb|AC118282.4|	Homo sapiens BAC clone RP11-1281K21 from 4, complete sequence	Eukaryota	76.34	8194	1252	116	1	7713	51356	43369	0.0	6132
p_212_ctg1501|quiver:0-9588:novelINS	gi|28201479|gb|AC137499.2|	Homo sapiens chromosome 16 clone RP11-317D10, complete sequence	Eukaryota	78.11	9777	1589	141	3	9554	3136	12586	0.0	7845
p_212_ctg1501|quiver:38912-39178:novelINS	gi|5931521|dbj|AP000543.1|	Homo sapiens genomic DNA, chromosome 22q11.2, Cat Eye Syndrome region, clone:c20H12	Eukaryota	83.48	230	33	2	15	243	19838	19613	3e-59	239
p_212_ctg150|quiver:6175111-6176098:novelINS	gi|1027250669|ref|NG_047135.1|	Homo sapiens Rho/Rac guanine nucleotide exchange factor 18 (ARHGEF18), RefSeqGene on chromosome 19	Eukaryota	85.07	991	111	12	33	987	107235	106246	0.0	1099
p_212_ctg150|quiver:6541721-6541898:novelINS	gi|15375179|gb|AC092305.2|	Homo sapiens chromosome 19 clone LLNLR-229B1, complete sequence	Eukaryota	100.00	177	0	0	1	177	29832	29656	6e-84	320
p_212_ctg1511|quiver:26239-28334:novelINS	gi|33469241|gb|AC144445.3|	Homo sapiens fosmid clone XXFOS-83307H10 from 4, complete sequence	Eukaryota	93.68	2201	32	89	1	2095	22409	24608	0.0	3038
p_212_ctg1513|quiver:14617-15466:novelINS	gi|413965661|gb|AC253579.2|	Homo sapiens BAC clone CH17-222N15 from chromosome 1, complete sequence	Eukaryota	97.76	849	19	0	1	849	33448	32600	0.0	1445
p_212_ctg1522|quiver:34858-35029:novelINS	gi|22549808|gb|AC127495.2|	Homo sapiens chromosome 11, clone RP11-463K8, complete sequence	Eukaryota	91.28	172	9	5	1	171	132967	133133	1e-55	226
p_212_ctg1523|quiver:24014-24732:novelINS	gi|413965661|gb|AC253579.2|	Homo sapiens BAC clone CH17-222N15 from chromosome 1, complete sequence	Eukaryota	88.32	719	35	5	1	718	18131	17461	0.0	940
p_212_ctg1524|quiver:0-5886:novelINS	gi|226372947|gb|AC234231.3|	Homo sapiens FOSMID clone ABC12-49050800J17 from chromosome 1, complete sequence	Eukaryota	85.74	5960	754	52	1	5886	31863	37800	0.0	6769
p_212_ctg1524|quiver:24956-34436:novelINS	gi|226372947|gb|AC234231.3|	Homo sapiens FOSMID clone ABC12-49050800J17 from chromosome 1, complete sequence	Eukaryota	84.24	9650	1310	87	2	9480	28191	37800	0.0	10343
p_212_ctg1524|quiver:7482-7706:novelINS	gi|40241993|emb|AL831784.17|	Human DNA sequence from clone RP13-436F16 on chromosome 1, complete sequence	Eukaryota	89.24	223	23	1	2	224	32902	33123	4e-75	291
p_212_ctg1524|quiver:9036-12376:novelINS	gi|226372947|gb|AC234231.3|	Homo sapiens FOSMID clone ABC12-49050800J17 from chromosome 1, complete sequence	Eukaryota	88.15	3359	367	28	1	3340	34454	37800	0.0	4165
p_212_ctg1529|quiver:0-10893:novelINS	gi|28394386|gb|AC026131.4|	Homo sapiens chromosome 10, clone XX-XX, complete sequence	Eukaryota	72.99	11310	2431	142	1	10873	158310	147188	0.0	6545
p_212_ctg1529|quiver:27867-28374:novelINS	gi|15789230|gb|AC022370.28|	Homo sapiens chromosome UL clone RP11-22O10, complete sequence	Eukaryota	76.51	498	88	8	10	505	9133	9603	7e-96	361
p_212_ctg1538|quiver:16339-24556:novelINS	gi|28372772|gb|AC118282.4|	Homo sapiens BAC clone RP11-1281K21 from 4, complete sequence	Eukaryota	71.64	8628	1878	137	53	8217	41666	50187	0.0	4423
p_212_ctg1538|quiver:30070-33178:novelINS	gi|9945164|gb|AC025226.4|AC025226	Homo sapiens BAC clone RP11-57J19 from Y, complete sequence	Eukaryota	73.38	3111	696	45	52	3107	163121	160088	0.0	1793
p_212_ctg1538|quiver:36259-38319:novelINS	gi|859801925|gb|KM610329.1|	Homo sapiens isolate subject_C ataxin 10 (SCA10) gene, intron; and microsatellite sequence	Eukaryota	75.62	1940	411	32	37	1951	3218	5120	0.0	1278
p_212_ctg1539|quiver:19282-19870:novelINS	gi|34740422|gb|AC144896.3|	Homo sapiens BAC clone RP11-1129K24 from 2, complete sequence	Eukaryota	96.19	603	8	12	1	588	54780	54178	0.0	944
p_212_ctg1540|quiver:0-1164:novelINS	gi|28884|emb|Z12006.1|	Homo sapiens alpha satellite DNA	Eukaryota	89.56	1226	61	41	1	1164	74	1294	0.0	1510
p_212_ctg1546|quiver:9618-38806:novelINS	gi|291361506|gb|GQ222231.1|	Homo sapiens clone fosmid ABC8_4_1_000041143400_G2 genomic sequence	Eukaryota	92.86	3597	187	45	2282	5841	3567	4	0.0	5189
p_212_ctg1551|quiver:33684-37498:novelINS	gi|33469241|gb|AC144445.3|	Homo sapiens fosmid clone XXFOS-83307H10 from 4, complete sequence	Eukaryota	91.39	3971	169	123	2	3814	15811	19766	0.0	5222
p_212_ctg1556|quiver:13051-13290:novelINS	gi|215424832|gb|AC231776.2|	Homo sapiens FOSMID clone ABC11-47312800D21 from chromosome unknown, complete sequence	Eukaryota	96.65	239	8	0	1	239	4685	4923	1e-106	396
p_212_ctg1557|quiver:0-17824:novelINS	gi|226815728|emb|CU638690.5|	Human DNA sequence from clone CH507-239L24 on chromosome 21, complete sequence	Eukaryota	85.66	7321	581	75	6923	13954	62339	55199	0.0	8554
p_212_ctg1557|quiver:22997-24162:novelINS	gi|226815728|emb|CU638690.5|	Human DNA sequence from clone CH507-239L24 on chromosome 21, complete sequence	Eukaryota	95.19	1165	54	2	1	1165	45048	43886	0.0	1842
p_212_ctg1558|quiver:14355-14582:novelINS	gi|413965661|gb|AC253579.2|	Homo sapiens BAC clone CH17-222N15 from chromosome 1, complete sequence	Eukaryota	99.56	227	1	0	1	227	18267	18041	3e-109	405
p_212_ctg1558|quiver:37158-37597:novelINS	gi|413965661|gb|AC253579.2|	Homo sapiens BAC clone CH17-222N15 from chromosome 1, complete sequence	Eukaryota	89.46	446	35	8	1	439	90887	90447	7e-158	567
p_212_ctg1564|quiver:0-9673:novelINS	gi|34850310|emb|BX546479.5|	Human DNA sequence from clone RP11-438N17, complete sequence	Eukaryota	79.10	7732	1482	102	1	7639	143716	151406	0.0	6320
p_212_ctg1564|quiver:12133-16165:novelINS	gi|28372772|gb|AC118282.4|	Homo sapiens BAC clone RP11-1281K21 from 4, complete sequence	Eukaryota	72.54	4151	935	52	16	4032	36329	32250	0.0	2296
p_212_ctg1564|quiver:18053-21259:novelINS	gi|34330196|gb|AF254982.4|	Homo sapiens chromosome 21 clone CTD-2503J9 map p11-q21.1, complete sequence	Eukaryota	70.92	3463	724	56	1	3205	91445	94882	0.0	1709
p_212_ctg1564|quiver:22691-25513:novelINS	gi|62702113|gb|AC138777.3|	Homo sapiens BAC clone RP11-1220P14 from 2, complete sequence	Eukaryota	71.50	3186	491	63	14	2822	211022	207877	0.0	1745
p_212_ctg1564|quiver:30443-37422:novelINS	gi|5757546|gb|AC004902.2|AC004902	Homo sapiens PAC clone RP5-823F17 from 7q36, complete sequence	Eukaryota	69.93	7743	1347	183	1	6954	48364	55914	0.0	3528
p_212_ctg1566|quiver:0-22375:novelINS	gi|445068009|gb|JX174276.1|	Homo sapiens chromosome 21 satellite I sequence	Eukaryota	82.23	4869	729	46	6475	11313	4774	12	0.0	4796
p_212_ctg1584|quiver:5337-10559:novelINS	gi|2072947|gb|U93563.1|HSU93563	Human L1 element L1.6 putative p150 gene, complete cds	Eukaryota	78.49	5234	957	152	20	5084	6012	779	0.0	3829
p_212_ctg1587|quiver:34494-34662:novelINS	gi|315221210|gb|AC242243.2|	Homo sapiens FOSMID clone WI2-1498P16 from chromosome 9, complete sequence	Eukaryota	98.24	170	1	1	1	168	18714	18545	3e-75	291
p_212_ctg1588|quiver:29257-29620:novelINS	gi|31072092|gb|AC144903.1|	Homo sapiens BAC clone RP11-1382L3 from UL, complete sequence	Eukaryota	97.79	362	8	0	1	362	2387	2748	4e-173	618
p_212_ctg1593|quiver:3726-3890:novelINS	gi|23268261|gb|AC129782.3|	Homo sapiens BAC clone RP11-28O7 from UL, complete sequence	Eukaryota	93.53	170	4	6	1	164	1545	1713	5e-59	237
p_212_ctg1594|quiver:14253-14580:novelINS	gi|429325250|ref|NG_033005.1|	Homo sapiens charged multivesicular body protein 1A (CHMP1A), RefSeqGene on chromosome 16	Eukaryota	97.86	327	7	0	1	327	14466	14140	3e-155	558
p_212_ctg1595|quiver:0-242:novelINS	gi|413965661|gb|AC253579.2|	Homo sapiens BAC clone CH17-222N15 from chromosome 1, complete sequence	Eukaryota	96.72	244	5	3	1	242	30089	30331	5e-106	394
p_212_ctg1595|quiver:9000-9128:novelINS	gi|45708446|gb|BC018500.1|	Homo sapiens cDNA clone IMAGE:4523513, partial cds	Eukaryota	100.00	128	0	0	1	128	438	311	2e-57	232
p_212_ctg1596|quiver:0-676:novelINS	gi|15789230|gb|AC022370.28|	Homo sapiens chromosome UL clone RP11-22O10, complete sequence	Eukaryota	91.68	685	36	14	1	675	16561	15888	0.0	935
p_212_ctg1596|quiver:16819-36620:novelINS	gi|28372772|gb|AC118282.4|	Homo sapiens BAC clone RP11-1281K21 from 4, complete sequence	Eukaryota	72.74	20789	4444	300	1	19786	37348	16780	0.0	11692
p_212_ctg1597|quiver:20545-24857:novelINS	gi|31745199|gb|AC136932.4|	Homo sapiens chromosome 16 clone CTD-2522B17, complete sequence	Eukaryota	93.57	4339	240	12	1	4312	56662	52336	0.0	6549
p_212_ctg1597|quiver:43782-44093:novelINS	gi|164414496|gb|AC200706.3|	Pan troglodytes BAC clone CH251-542J9 from chromosome 7, complete sequence	Eukaryota	95.48	310	12	2	1	309	37092	36784	1e-134	489
p_212_ctg15|quiver:2983242-2983371:novelINS	gi|13396423|emb|AL160395.24|	Human DNA sequence from clone RP11-474D23 on chromosome 13q33.1-34, complete sequence	Eukaryota	96.90	129	4	0	1	129	9965	9837	1e-52	215
p_212_ctg15|quiver:325626-325782:novelINS	gi|18857610|emb|AL161774.49|	Human DNA sequence from clone RP11-245B11 on chromosome 13, complete sequence	Eukaryota	94.30	158	5	4	1	156	42002	41847	7e-57	230
p_212_ctg15|quiver:922675-922845:novelINS	gi|16416149|emb|AL136221.38|	Human DNA sequence from clone RP11-391H12 on chromosome 13, complete sequence	Eukaryota	98.24	170	3	0	1	170	170947	170778	8e-76	293
p_212_ctg1607|quiver:0-463:novelINS	gi|340805917|gb|AC245159.2|	Homo sapiens BAC clone CH17-424M5 from chromosome 3, complete sequence	Eukaryota	95.81	477	5	9	1	463	89874	90349	0.0	744
p_212_ctg1607|quiver:11104-15227:novelINS	gi|113951880|gb|AC182646.3|	Pan troglodytes BAC clone CH251-49L10 from chromosome 3, complete sequence	Eukaryota	95.45	4153	158	17	1	4123	16285	20436	0.0	6588
p_212_ctg160|quiver:0-3668:novelINS	gi|307691319|gb|AC241375.3|	Gorilla gorilla BAC clone CH255-205A9 from chromosome 10, complete sequence	Eukaryota	97.82	3668	73	4	1	3667	29848	26187	0.0	6242
p_212_ctg160|quiver:5685008-5685208:novelINS	gi|12329231|emb|AL160032.14|	Human DNA sequence from clone RP11-474L7 on chromosome 13, complete sequence	Eukaryota	92.31	208	8	7	1	200	47880	47673	2e-71	279
p_212_ctg160|quiver:8441-9040:novelINS	gi|34850310|emb|BX546479.5|	Human DNA sequence from clone RP11-438N17, complete sequence	Eukaryota	78.22	597	117	3	3	599	75659	76242	2e-134	489
p_212_ctg1611|quiver:15495-15931:novelINS	gi|31072092|gb|AC144903.1|	Homo sapiens BAC clone RP11-1382L3 from UL, complete sequence	Eukaryota	90.16	427	8	24	43	436	2373	2798	7e-139	504
p_212_ctg1611|quiver:5814-7088:novelINS	gi|13992749|gb|AC079934.3|	Homo sapiens BAC clone RP11-327C24 from UL, complete sequence	Eukaryota	87.74	1264	68	62	5	1202	35605	34363	0.0	1380
p_212_ctg1613|quiver:1031-8793:novelINS	gi|15789230|gb|AC022370.28|	Homo sapiens chromosome UL clone RP11-22O10, complete sequence	Eukaryota	85.37	7783	1044	51	6	7758	42991	50708	0.0	8756
p_212_ctg1613|quiver:11343-14334:novelINS	gi|17402764|gb|AC092074.3|	Homo sapiens chromosome 19 clone X200282, complete sequence	Eukaryota	86.59	2654	331	23	351	2991	7686	5045	0.0	3101
p_212_ctg1613|quiver:26631-35474:novelINS	gi|374427280|gb|JN211119.1|	Homo sapiens clone pAH41 satellite beta sequence	Eukaryota	88.21	6030	514	114	827	6710	5008	10986	0.0	7337
p_212_ctg1615|quiver:0-30443:novelINS	gi|229459257|emb|FP236243.10|	Human DNA sequence from clone CH507-416A10 on chromosome 21, complete sequence	Eukaryota	69.32	31286	7612	632	97	30194	42294	11806	0.0	12094
p_212_ctg1615|quiver:35231-35983:novelINS	gi|22213392|gb|AC069061.11|	Homo sapiens chromosome 17, clone RP11-260A9, complete sequence	Eukaryota	82.85	659	92	6	1	657	4408	5047	0.0	672
p_212_ctg1616|quiver:12626-12859:novelINS	gi|29124082|gb|AC106819.3|	Homo sapiens chromosome 16 clone RP11-696P19, complete sequence	Eukaryota	99.14	233	2	0	1	233	4971	5203	2e-111	412
p_212_ctg1616|quiver:16165-17079:novelINS	gi|29124082|gb|AC106819.3|	Homo sapiens chromosome 16 clone RP11-696P19, complete sequence	Eukaryota	99.02	914	9	0	1	914	6084	6997	0.0	1608
p_212_ctg1616|quiver:32794-33332:novelINS	gi|399923202|emb|FP885539.3|	Human DNA sequence from clone RP11-696P19 on chromosome 16, complete sequence	Eukaryota	87.82	542	42	7	4	536	3109	2583	0.0	670
p_212_ctg1616|quiver:35782-35975:novelINS	gi|29124082|gb|AC106819.3|	Homo sapiens chromosome 16 clone RP11-696P19, complete sequence	Eukaryota	98.97	194	0	2	1	193	6135	6327	3e-88	334
p_212_ctg161|quiver:1730167-1730479:novelINS	gi|15187250|gb|AC026443.4|	Homo sapiens chromosome 5 clone CTD-2296H22, complete sequence	Eukaryota	96.00	225	8	1	31	254	111868	112092	4e-96	361
p_212_ctg161|quiver:1745898-1746052:novelINS	gi|1034693520|ref|XR_952351.2|	PREDICTED: Homo sapiens uncharacterized LOC105379631 (LOC105379631), transcript variant X4, ncRNA	Eukaryota	99.34	152	1	0	1	152	575	726	8e-69	269
p_212_ctg1620|quiver:12257-39499:novelINS	gi|28372772|gb|AC118282.4|	Homo sapiens BAC clone RP11-1281K21 from 4, complete sequence	Eukaryota	74.04	28499	5488	374	1	27242	27752	55598	0.0	18081
p_212_ctg1627|quiver:0-214:novelINS	gi|413965661|gb|AC253579.2|	Homo sapiens BAC clone CH17-222N15 from chromosome 1, complete sequence	Eukaryota	99.07	216	0	2	1	214	18765	18980	4e-100	374
p_212_ctg1638|quiver:0-794:novelINS	gi|305134759|gb|AC241525.3|	Gorilla gorilla BAC clone CH277-4O6 from chromosome 16, complete sequence	Eukaryota	98.09	314	4	2	1	314	114990	115301	3e-147	533
p_212_ctg163|quiver:1087339-1087606:novelINS	gi|7109393|gb|AC010305.3|AC010305	Homo sapiens chromosome 16 clone CTB-45A8, complete sequence	Eukaryota	100.00	265	0	0	3	267	39387	39651	2e-131	479
p_212_ctg164|quiver:4108889-4109654:novelINS	gi|12739735|gb|AC068724.7|AC068724	Homo sapiens chromosome 15 clone RP11-473C18 map 15q15, complete sequence	Eukaryota	92.15	803	18	6	8	765	15493	16295	0.0	1178
p_212_ctg1651|quiver:34392-36043:novelINS	gi|310913644|emb|FP885867.4|	Human DNA sequence from clone WI2-2002F10 on chromosome 9, complete sequence	Eukaryota	99.58	1655	0	7	1	1651	27204	25553	0.0	2928
p_212_ctg1653|quiver:0-4637:novelINS	gi|24430224|emb|AL671532.13|	Human DNA sequence from clone RP11-512A4 on chromosome 14, complete sequence	Eukaryota	83.19	4367	684	41	1	4341	1758	6100	0.0	4426
p_212_ctg1653|quiver:27212-31291:novelINS	gi|15789230|gb|AC022370.28|	Homo sapiens chromosome UL clone RP11-22O10, complete sequence	Eukaryota	94.62	4087	204	11	1	4074	71193	67110	0.0	6343
p_212_ctg1653|quiver:34518-35474:novelINS	gi|24430224|emb|AL671532.13|	Human DNA sequence from clone RP11-512A4 on chromosome 14, complete sequence	Eukaryota	93.95	959	55	3	1	956	56686	57644	0.0	1458
p_212_ctg1658|quiver:7229-7357:novelINS	gi|1034253|emb|Z61875.1|	H.sapiens CpG island DNA genomic Mse1 fragment, clone 5c10, forward read cpg5c10.f1a	Eukaryota	99.21	127	1	0	2	128	254	128	2e-55	224
p_212_ctg1659|quiver:29699-30173:novelINS	gi|413965661|gb|AC253579.2|	Homo sapiens BAC clone CH17-222N15 from chromosome 1, complete sequence	Eukaryota	97.05	475	13	1	1	474	30178	29704	0.0	791
p_212_ctg1661|quiver:0-145:novelINS	gi|413965661|gb|AC253579.2|	Homo sapiens BAC clone CH17-222N15 from chromosome 1, complete sequence	Eukaryota	98.62	145	2	0	1	145	33872	33728	6e-64	253
p_212_ctg1661|quiver:12366-12555:novelINS	gi|13992749|gb|AC079934.3|	Homo sapiens BAC clone RP11-327C24 from UL, complete sequence	Eukaryota	94.67	169	3	5	21	189	29862	30024	3e-62	248
p_212_ctg1662|quiver:0-430:novelINS	gi|306774090|ref|NG_027700.1|	Homo sapiens uncharacterized LOC730234 (LOC730234) pseudogene on chromosome 7	Eukaryota	92.89	450	8	10	1	430	4611	5056	0.0	645
p_212_ctg1669|quiver:0-1613:novelINS	gi|310942498|gb|AC241983.3|	Homo sapiens FOSMID clone WI2-1086C17 from chromosome 3, complete sequence	Eukaryota	94.07	1619	49	26	1	1588	11761	10159	0.0	2412
p_212_ctg1669|quiver:17381-22012:novelINS	gi|16303471|gb|AC011850.12|	Homo sapiens chromosome 15, clone RP11-364J18, complete sequence	Eukaryota	93.84	4658	241	29	10	4631	108827	104180	0.0	7018
p_212_ctg1669|quiver:2173-4019:novelINS	gi|310942498|gb|AC241983.3|	Homo sapiens FOSMID clone WI2-1086C17 from chromosome 3, complete sequence	Eukaryota	97.96	1859	20	16	1	1846	9171	7318	0.0	3126
p_212_ctg1669|quiver:27567-27794:novelINS	gi|155029613|gb|AC199644.3|	Pan troglodytes BAC clone CH251-388J16 from chromosome 7, complete sequence	Eukaryota	95.22	230	8	3	1	227	13640	13411	4e-94	354
p_212_ctg1680|quiver:0-1331:novelINS	gi|15789230|gb|AC022370.28|	Homo sapiens chromosome UL clone RP11-22O10, complete sequence	Eukaryota	83.47	1452	107	15	1	1325	156734	155289	0.0	1590
p_212_ctg1680|quiver:24931-34570:novelINS	gi|15789230|gb|AC022370.28|	Homo sapiens chromosome UL clone RP11-22O10, complete sequence	Eukaryota	80.49	10090	1305	208	34	9639	167742	157833	0.0	8980
p_212_ctg1680|quiver:4000-21302:novelINS	gi|284391881|emb|FP565794.2|	Human DNA sequence from clone ABC10-44500200G24 on chromosome 10, complete sequence	Eukaryota	81.68	17984	2227	295	2	17274	29713	12087	0.0	17210
p_212_ctg1681|quiver:27207-27512:novelINS	gi|28201761|gb|AC129664.7|	Homo sapiens BAC clone RP11-237A9 from 4, complete sequence	Eukaryota	100.00	305	0	0	1	305	45380	45684	4e-153	551
p_212_ctg1684|quiver:0-246:novelINS	gi|315221210|gb|AC242243.2|	Homo sapiens FOSMID clone WI2-1498P16 from chromosome 9, complete sequence	Eukaryota	97.57	247	3	2	1	244	17024	16778	2e-111	412
p_212_ctg1684|quiver:29346-29849:novelINS	gi|27901956|gb|AC127385.6|	Homo sapiens BAC clone RP13-489M19 from 4, complete sequence	Eukaryota	97.46	511	2	8	1	503	73583	73076	0.0	838
p_212_ctg1687|quiver:19332-21208:novelINS	gi|226424061|gb|AC234849.2|	Homo sapiens FOSMID clone ABC8-43017100P16 from chromosome unknown, complete sequence	Eukaryota	87.31	1915	172	16	8	1876	30995	29106	0.0	2351
p_212_ctg1694|quiver:9452-12101:novelINS	gi|14532917|emb|AL353626.5|	Human DNA sequence from clone RP11-318K12 on chromosome 9, complete sequence	Eukaryota	79.02	2722	386	143	96	2641	146075	148787	0.0	1856
p_212_ctg1696|quiver:0-270:novelINS	gi|413965661|gb|AC253579.2|	Homo sapiens BAC clone CH17-222N15 from chromosome 1, complete sequence	Eukaryota	90.62	288	8	14	1	270	31305	31019	2e-93	352
p_212_ctg1712|quiver:0-8153:novelINS	gi|34330196|gb|AF254982.4|	Homo sapiens chromosome 21 clone CTD-2503J9 map p11-q21.1, complete sequence	Eukaryota	88.16	8259	848	44	1	8151	52658	60894	0.0	10404
p_212_ctg1712|quiver:26884-27111:novelINS	gi|313661571|gb|AC242879.3|	Homo sapiens FOSMID clone ABC14-1057614I12 from chromosome 16, complete sequence	Eukaryota	99.12	228	1	1	1	227	31886	31659	1e-107	399
p_212_ctg1716|quiver:32025-32695:novelINS	gi|859801925|gb|KM610329.1|	Homo sapiens isolate subject_C ataxin 10 (SCA10) gene, intron; and microsatellite sequence	Eukaryota	77.89	665	144	2	1	662	4585	3921	8e-147	531
p_212_ctg1716|quiver:475-8086:novelINS	gi|5757546|gb|AC004902.2|AC004902	Homo sapiens PAC clone RP5-823F17 from 7q36, complete sequence	Eukaryota	75.71	7955	1245	164	3	7609	48830	56445	0.0	5515
p_212_ctg1717|quiver:33309-33922:novelINS	gi|28885|emb|Z12009.1|	H.sapiens alpha satellite DNA	Eukaryota	93.94	627	24	12	1	613	214	840	0.0	919
p_212_ctg1718|quiver:0-5927:novelINS	gi|22213392|gb|AC069061.11|	Homo sapiens chromosome 17, clone RP11-260A9, complete sequence	Eukaryota	74.56	5346	875	97	733	5925	5043	30	0.0	3510
p_212_ctg1718|quiver:7670-33988:novelINS	gi|18057075|gb|AC020760.6|	Homo sapiens chromosome 16 clone RP11-151C19, complete sequence	Eukaryota	72.33	27579	5649	428	2	26317	54559	27701	0.0	15185
p_212_ctg1727|quiver:32025-33704:novelINS	gi|23268261|gb|AC129782.3|	Homo sapiens BAC clone RP11-28O7 from UL, complete sequence	Eukaryota	95.96	1709	35	26	1	1676	5644	3937	0.0	2684
p_212_ctg1734|quiver:0-279:novelINS	gi|413965661|gb|AC253579.2|	Homo sapiens BAC clone CH17-222N15 from chromosome 1, complete sequence	Eukaryota	95.67	277	8	4	3	279	35432	35160	2e-117	432
p_212_ctg1739|quiver:0-261:novelINS	gi|28884|emb|Z12006.1|	Homo sapiens alpha satellite DNA	Eukaryota	96.23	265	4	6	1	259	1864	1600	2e-111	412
p_212_ctg173|quiver:4951238-4951589:novelINS	gi|311893412|gb|AC241810.3|	Chlorocebus aethiops BAC clone CH252-503K2 from chromosome 6, complete sequence	Eukaryota	85.51	345	49	1	8	351	155580	155924	7e-106	394
p_212_ctg1742|quiver:0-26911:novelINS	gi|15789230|gb|AC022370.28|	Homo sapiens chromosome UL clone RP11-22O10, complete sequence	Eukaryota	74.77	20501	3686	394	7124	26796	41099	21258	0.0	13214
p_212_ctg1742|quiver:30210-30720:novelINS	gi|62702113|gb|AC138777.3|	Homo sapiens BAC clone RP11-1220P14 from 2, complete sequence	Eukaryota	96.31	515	6	6	1	510	204746	204240	0.0	829
p_212_ctg1742|quiver:32375-33343:novelINS	gi|62702113|gb|AC138777.3|	Homo sapiens BAC clone RP11-1220P14 from 2, complete sequence	Eukaryota	98.16	976	8	7	1	968	202786	201813	0.0	1656
p_212_ctg1748|quiver:0-306:novelINS	gi|1015809855|gb|AC270241.1|	Homo sapiens BAC clone CH17-338K16 from chromosome 7, complete sequence	Eukaryota	90.74	270	9	9	1	261	183064	183326	2e-92	349
p_212_ctg1749|quiver:19767-20447:novelINS	gi|29124082|gb|AC106819.3|	Homo sapiens chromosome 16 clone RP11-696P19, complete sequence	Eukaryota	97.52	686	11	2	1	680	19254	19939	0.0	1157
p_212_ctg1749|quiver:25781-26674:novelINS	gi|29124082|gb|AC106819.3|	Homo sapiens chromosome 16 clone RP11-696P19, complete sequence	Eukaryota	93.06	908	47	6	1	893	5112	6018	0.0	1341
p_212_ctg1759|quiver:0-4161:novelINS	gi|24080700|gb|AC007640.13|	Homo sapiens chromosome 11, clone RP11-89A1, complete sequence	Eukaryota	82.54	4261	574	83	1	4144	130064	125857	0.0	4109
p_212_ctg1759|quiver:17356-19540:novelINS	gi|27777625|gb|AC126282.3|	Homo sapiens BAC clone RP13-550B17 from 7, complete sequence	Eukaryota	84.03	2185	329	11	6	2182	30513	28341	0.0	2336
p_212_ctg1759|quiver:22438-27263:novelINS	gi|22002241|gb|AC110072.3|	Homo sapiens BAC clone RP11-18C16 from 4, complete sequence	Eukaryota	81.11	2387	434	16	1239	3614	121833	124213	0.0	2215
p_212_ctg1759|quiver:30035-33329:novelINS	gi|116256681|gb|AC125393.7|	Pan troglodytes clone rp43-22m15, complete sequence	Eukaryota	82.98	3319	522	23	1	3291	155191	151888	0.0	3373
p_212_ctg175|quiver:1390036-1390324:novelINS	gi|433282997|ref|NG_033050.1|	Homo sapiens STON1-GTF2A1L readthrough (STON1-GTF2A1L), RefSeqGene on chromosome 2	Eukaryota	98.27	289	4	1	1	288	30738	30450	2e-136	495
p_212_ctg1762|quiver:16701-17034:novelINS	gi|23268261|gb|AC129782.3|	Homo sapiens BAC clone RP11-28O7 from UL, complete sequence	Eukaryota	89.10	367	5	16	1	332	3851	3485	5e-120	441
p_212_ctg1762|quiver:30137-30446:novelINS	gi|23268261|gb|AC129782.3|	Homo sapiens BAC clone RP11-28O7 from UL, complete sequence	Eukaryota	97.09	309	8	1	2	309	7473	7165	1e-141	513
p_212_ctg1763|quiver:0-19903:novelINS	gi|15789230|gb|AC022370.28|	Homo sapiens chromosome UL clone RP11-22O10, complete sequence	Eukaryota	74.83	20544	3846	374	21	19770	41099	21086	0.0	13248
p_212_ctg1763|quiver:23180-23688:novelINS	gi|62702113|gb|AC138777.3|	Homo sapiens BAC clone RP11-1220P14 from 2, complete sequence	Eukaryota	97.84	509	5	2	1	508	204743	204240	0.0	865
p_212_ctg1771|quiver:4237-4693:novelINS	gi|121584213|gb|AC195095.2|	Pan troglodytes BAC clone CH251-577A14 from chromosome 7, complete sequence	Eukaryota	98.02	455	9	0	1	455	92340	91886	0.0	780
p_212_ctg1772|quiver:27979-32904:novelINS	gi|33636872|gb|AC144895.2|	Homo sapiens BAC clone RP11-399H16 from 2, complete sequence	Eukaryota	89.74	5116	321	150	1	4923	144172	149276	0.0	6367
p_212_ctg1773|quiver:0-533:novelINS	gi|306408098|gb|AC242255.2|	Homo sapiens FOSMID clone WI2-3194A19 from chromosome 9, complete sequence	Eukaryota	97.42	542	5	6	1	533	1150	1691	0.0	895
p_212_ctg1773|quiver:20535-20680:novelINS	gi|306408098|gb|AC242255.2|	Homo sapiens FOSMID clone WI2-3194A19 from chromosome 9, complete sequence	Eukaryota	100.00	144	0	0	2	145	13151	13294	4e-66	260
p_212_ctg1789|quiver:28787-29324:novelINS	gi|555290194|gb|AC254809.1|	Homo sapiens BAC clone CH17-38H6 from chromosome 2, complete sequence	Eukaryota	97.95	537	10	1	1	537	122540	122005	0.0	915
p_212_ctg1789|quiver:30654-32703:novelINS	gi|555290194|gb|AC254809.1|	Homo sapiens BAC clone CH17-38H6 from chromosome 2, complete sequence	Eukaryota	91.24	2111	103	21	14	2049	110803	108700	0.0	2953
p_212_ctg1797|quiver:0-5106:novelINS	gi|28372772|gb|AC118282.4|	Homo sapiens BAC clone RP11-1281K21 from 4, complete sequence	Eukaryota	72.08	5269	1224	66	1	5058	31094	36326	0.0	2796
p_212_ctg1797|quiver:7595-32676:novelINS	gi|24430224|emb|AL671532.13|	Human DNA sequence from clone RP11-512A4 on chromosome 14, complete sequence	Eukaryota	77.83	19493	3888	314	4284	23519	115786	135102	0.0	14648
p_212_ctg1804|quiver:14843-15738:novelINS	gi|29124082|gb|AC106819.3|	Homo sapiens chromosome 16 clone RP11-696P19, complete sequence	Eukaryota	93.17	908	48	5	1	895	6018	5112	0.0	1348
p_212_ctg1804|quiver:16651-16959:novelINS	gi|29124082|gb|AC106819.3|	Homo sapiens chromosome 16 clone RP11-696P19, complete sequence	Eukaryota	99.35	308	2	0	1	308	6391	6084	5e-152	547
p_212_ctg1804|quiver:22775-24825:novelINS	gi|29124082|gb|AC106819.3|	Homo sapiens chromosome 16 clone RP11-696P19, complete sequence	Eukaryota	94.19	2064	97	7	1	2048	6997	4941	0.0	3171
p_212_ctg1804|quiver:25562-25870:novelINS	gi|29124082|gb|AC106819.3|	Homo sapiens chromosome 16 clone RP11-696P19, complete sequence	Eukaryota	99.35	308	2	0	1	308	6391	6084	5e-152	547
p_212_ctg1804|quiver:29987-30214:novelINS	gi|29124082|gb|AC106819.3|	Homo sapiens chromosome 16 clone RP11-696P19, complete sequence	Eukaryota	98.82	170	2	0	1	170	13833	13664	3e-77	298
p_212_ctg1806|quiver:23522-24226:novelINS	gi|22859107|emb|Y13543.2|	Homo sapiens genomic sequence, clone ICRFc112-F151	Eukaryota	100.00	704	0	0	1	704	35254	35957	0.0	1270
p_212_ctg1807|quiver:24811-25767:novelINS	gi|48926784|gb|AC148027.3|	Homo sapiens BAC clone RP11-184H2 from UL, complete sequence	Eukaryota	96.61	974	11	21	1	956	101119	100150	0.0	1534
p_212_ctg1812|quiver:16114-16913:novelINS	gi|23268261|gb|AC129782.3|	Homo sapiens BAC clone RP11-28O7 from UL, complete sequence	Eukaryota	97.25	799	22	0	1	799	7178	6380	0.0	1342
p_212_ctg1812|quiver:9675-9804:novelINS	gi|23268261|gb|AC129782.3|	Homo sapiens BAC clone RP11-28O7 from UL, complete sequence	Eukaryota	96.90	129	4	0	1	129	4391	4263	1e-52	215
p_212_ctg1824|quiver:12527-12718:novelINS	gi|29124082|gb|AC106819.3|	Homo sapiens chromosome 16 clone RP11-696P19, complete sequence	Eukaryota	99.48	191	1	0	1	191	6807	6997	7e-90	340
p_212_ctg1824|quiver:2785-2975:novelINS	gi|29124082|gb|AC106819.3|	Homo sapiens chromosome 16 clone RP11-696P19, complete sequence	Eukaryota	98.95	191	1	1	1	190	6807	6997	1e-87	333
p_212_ctg1824|quiver:28513-28862:novelINS	gi|29124082|gb|AC106819.3|	Homo sapiens chromosome 16 clone RP11-696P19, complete sequence	Eukaryota	97.99	349	7	0	1	349	6807	7155	3e-167	598
p_212_ctg1831|quiver:29595-30725:novelINS	gi|291361506|gb|GQ222231.1|	Homo sapiens clone fosmid ABC8_4_1_000041143400_G2 genomic sequence	Eukaryota	88.03	1178	68	12	15	1130	3517	2351	0.0	1501
p_212_ctg1837|quiver:0-1594:novelINS	gi|29124082|gb|AC106819.3|	Homo sapiens chromosome 16 clone RP11-696P19, complete sequence	Eukaryota	86.00	1650	147	22	8	1591	7307	5676	0.0	1911
p_212_ctg1837|quiver:14414-15735:novelINS	gi|29124082|gb|AC106819.3|	Homo sapiens chromosome 16 clone RP11-696P19, complete sequence	Eukaryota	90.37	1288	116	5	36	1318	18879	17595	0.0	1748
p_212_ctg1837|quiver:19274-20185:novelINS	gi|29124082|gb|AC106819.3|	Homo sapiens chromosome 16 clone RP11-696P19, complete sequence	Eukaryota	94.51	874	48	0	36	909	18879	18006	0.0	1361
p_212_ctg1837|quiver:28151-29467:novelINS	gi|29124082|gb|AC106819.3|	Homo sapiens chromosome 16 clone RP11-696P19, complete sequence	Eukaryota	90.14	1288	114	10	36	1313	18879	17595	0.0	1718
p_212_ctg1837|quiver:5108-6017:novelINS	gi|29124082|gb|AC106819.3|	Homo sapiens chromosome 16 clone RP11-696P19, complete sequence	Eukaryota	94.51	874	47	1	35	907	18879	18006	0.0	1357
p_212_ctg1841|quiver:0-31199:novelINS	gi|157743888|gb|AC200161.3|	Pan troglodytes BAC clone CH251-664L10 from chromosome 7, complete sequence	Eukaryota	83.10	5455	867	41	25780	31199	72480	67046	0.0	5546
p_212_ctg1846|quiver:0-629:novelINS	gi|24430224|emb|AL671532.13|	Human DNA sequence from clone RP11-512A4 on chromosome 14, complete sequence	Eukaryota	92.23	631	47	2	1	629	112912	112282	0.0	910
p_212_ctg1846|quiver:2826-3423:novelINS	gi|374427280|gb|JN211119.1|	Homo sapiens clone pAH41 satellite beta sequence	Eukaryota	89.97	598	54	4	1	597	4156	4748	0.0	796
p_212_ctg1848|quiver:25865-31797:novelINS	gi|30230917|emb|BX322613.6|	Human DNA sequence from clone RP11-745D9 on chromosome 10, complete sequence	Eukaryota	88.29	6146	487	166	4	5931	184545	178415	0.0	7299
p_212_ctg1850|quiver:20530-20836:novelINS	gi|23268261|gb|AC129782.3|	Homo sapiens BAC clone RP11-28O7 from UL, complete sequence	Eukaryota	98.07	311	0	5	1	306	7473	7164	8e-143	517
p_212_ctg1851|quiver:17238-18360:novelINS	gi|226815728|emb|CU638690.5|	Human DNA sequence from clone CH507-239L24 on chromosome 21, complete sequence	Eukaryota	96.65	806	26	1	1	806	43691	44495	0.0	1328
p_212_ctg1851|quiver:26822-31859:novelINS	gi|18693045|emb|AL591379.18|	Human DNA sequence from clone RP11-381O7 on chromosome 9, complete sequence	Eukaryota	84.37	4248	635	26	3	4237	62510	66741	0.0	4576
p_212_ctg1852|quiver:12648-15916:novelINS	gi|259089690|gb|AC213064.6|	Pan troglodytes BAC clone CH251-351B7 from chromosome 7, complete sequence	Eukaryota	85.52	2921	365	11	401	3267	4303	1387	0.0	3364
p_212_ctg1852|quiver:19112-19460:novelINS	gi|390194986|gb|JQ790990.1|	Pan troglodytes endogenous virus CERV-K111 gag-pro-pol and env genes, complete sequence	Eukaryota	84.73	347	52	1	1	346	435	89	1e-102	383
p_212_ctg1852|quiver:24794-30702:novelINS	gi|121584213|gb|AC195095.2|	Pan troglodytes BAC clone CH251-577A14 from chromosome 7, complete sequence	Eukaryota	78.33	6050	1131	92	1	5907	97898	91886	0.0	4747
p_212_ctg1857|quiver:10636-11421:novelINS	gi|293651473|dbj|AB553833.1|	Human artificial chromosome vector 21HAC4 DNA, isolated from the short arm, clone: YAC/BAC#37-2	N/A	87.50	832	19	54	1	748	13046	12216	0.0	865
p_212_ctg1862|quiver:11975-12193:novelINS	gi|413965661|gb|AC253579.2|	Homo sapiens BAC clone CH17-222N15 from chromosome 1, complete sequence	Eukaryota	99.08	218	2	0	1	218	17984	18201	2e-103	385
p_212_ctg1862|quiver:31256-31633:novelINS	gi|413965661|gb|AC253579.2|	Homo sapiens BAC clone CH17-222N15 from chromosome 1, complete sequence	Eukaryota	89.66	377	11	2	1	377	43045	43393	8e-144	520
p_212_ctg1862|quiver:8474-8956:novelINS	gi|413965661|gb|AC253579.2|	Homo sapiens BAC clone CH17-222N15 from chromosome 1, complete sequence	Eukaryota	96.68	482	16	0	1	482	29734	30215	0.0	798
p_212_ctg1863|quiver:0-235:novelINS	gi|114416911|emb|BX088702.10|	Human DNA sequence from clone RP11-49E18 on chromosome 9, complete sequence	Eukaryota	95.51	245	1	8	1	235	61440	61684	2e-97	365
p_212_ctg186|quiver:3925727-3926039:novelINS	gi|428983012|ref|NG_033002.1|	Homo sapiens calpain 5 (CAPN5), RefSeqGene on chromosome 11	Eukaryota	97.76	313	6	1	1	312	36207	36519	1e-146	529
p_212_ctg1880|quiver:12254-31725:novelINS	gi|28372772|gb|AC118282.4|	Homo sapiens BAC clone RP11-1281K21 from 4, complete sequence	Eukaryota	76.68	12879	1923	174	2	12153	30145	17621	0.0	9872
p_212_ctg1880|quiver:2719-4606:novelINS	gi|226424061|gb|AC234849.2|	Homo sapiens FOSMID clone ABC8-43017100P16 from chromosome unknown, complete sequence	Eukaryota	88.48	1919	173	13	1	1887	29109	31011	0.0	2450
p_212_ctg1881|quiver:3816-4007:novelINS	gi|29124082|gb|AC106819.3|	Homo sapiens chromosome 16 clone RP11-696P19, complete sequence	Eukaryota	98.95	191	2	0	1	191	18917	18727	9e-89	336
p_212_ctg1888|quiver:0-26625:novelINS	gi|15789230|gb|AC022370.28|	Homo sapiens chromosome UL clone RP11-22O10, complete sequence	Eukaryota	72.06	27834	6002	467	50	26625	14270	41585	0.0	14624
p_212_ctg1888|quiver:30658-31287:novelINS	gi|606858|gb|U10629.1|HSU10629	Human clone pSVH1-28 satellite sequence from chromosome 4 centromere	Eukaryota	85.16	640	74	7	1	628	949	319	0.0	713
p_212_ctg188|quiver:5108694-5108972:novelINS	gi|1031987377|gb|AC270657.1|	Pongo abelii chromosome 1 clone CH276-410H15, complete sequence	Eukaryota	85.24	271	34	5	12	278	1007	1275	5e-75	291
p_212_ctg1895|quiver:0-741:novelINS	gi|7717244|emb|AL163203.2|	Homo sapiens chromosome 21 segment HS21C003	Eukaryota	95.82	765	8	17	1	741	214244	213480	0.0	1180
p_212_ctg1897|quiver:0-18013:novelINS	gi|291361506|gb|GQ222231.1|	Homo sapiens clone fosmid ABC8_4_1_000041143400_G2 genomic sequence	Eukaryota	89.55	3616	315	17	6155	9759	3567	4	0.0	4798
p_212_ctg1902|quiver:0-1220:novelINS	gi|28189530|dbj|AP001005.6|	Homo sapiens genomic DNA, chromosome 18 clone:RP11-683L23, complete sequence	Eukaryota	85.83	1228	161	11	2	1218	92945	91720	0.0	1393
p_212_ctg1902|quiver:3166-3561:novelINS	gi|1034157895|ref|XR_679032.2|	PREDICTED: Pan troglodytes double homeobox protein 4C-like (LOC100612247), misc_RNA	Eukaryota	92.99	385	23	4	7	388	162	545	3e-155	558
p_212_ctg1911|quiver:17572-27268:novelINS	gi|27436823|gb|AC131274.9|	Homo sapiens chromosome 17, clone RP11-285M22, complete sequence	Eukaryota	77.79	10084	1809	294	1	9694	15803	5761	0.0	7149
p_212_ctg1911|quiver:2041-3933:novelINS	gi|27436823|gb|AC131274.9|	Homo sapiens chromosome 17, clone RP11-285M22, complete sequence	Eukaryota	91.54	1855	137	20	50	1890	9988	8140	0.0	2565
p_212_ctg1911|quiver:8448-8663:novelINS	gi|337868|gb|L08535.1|HUMSATLD	Homo sapiens (clone 4C-13mer(37)) alpha-satellite repeat	Eukaryota	98.62	217	1	2	1	215	468	684	5e-99	370
p_212_ctg1916|quiver:4297-10258:novelINS	gi|121584213|gb|AC195095.2|	Pan troglodytes BAC clone CH251-577A14 from chromosome 7, complete sequence	Eukaryota	78.59	6039	1188	43	1	5960	97898	91886	0.0	4962
p_212_ctg1920|quiver:637-1130:novelINS	gi|21913550|gb|AC069287.7|	Homo sapiens BAC clone RP11-304M2 from 11, complete sequence	Eukaryota	86.33	439	30	13	67	493	70068	69648	2e-134	489
p_212_ctg1928|quiver:26830-27079:novelINS	gi|413965661|gb|AC253579.2|	Homo sapiens BAC clone CH17-222N15 from chromosome 1, complete sequence	Eukaryota	81.75	263	30	10	4	249	80135	80396	1e-56	230
p_212_ctg1939|quiver:3579-3885:novelINS	gi|1041841913|ref|NG_023012.2|	Homo sapiens rhophilin Rho GTPase binding protein 2 pseudogene 1 (RHPN2P1) on chromosome 15	Eukaryota	98.39	311	0	3	1	306	29216	29526	1e-146	529
p_212_ctg1949|quiver:21708-22334:novelINS	gi|413965661|gb|AC253579.2|	Homo sapiens BAC clone CH17-222N15 from chromosome 1, complete sequence	Eukaryota	86.64	636	58	17	14	626	89187	88556	0.0	711
p_212_ctg1967|quiver:0-1632:novelINS	gi|29124082|gb|AC106819.3|	Homo sapiens chromosome 16 clone RP11-696P19, complete sequence	Eukaryota	94.90	1569	44	17	1	1552	19465	21014	0.0	2425
p_212_ctg1967|quiver:23264-23801:novelINS	gi|399923202|emb|FP885539.3|	Human DNA sequence from clone RP11-696P19 on chromosome 16, complete sequence	Eukaryota	88.45	511	39	5	32	535	3080	2583	0.0	652
p_212_ctg1967|quiver:7111-8005:novelINS	gi|29124082|gb|AC106819.3|	Homo sapiens chromosome 16 clone RP11-696P19, complete sequence	Eukaryota	93.39	908	45	6	1	894	5112	6018	0.0	1353
p_212_ctg1968|quiver:0-248:novelINS	gi|337813|gb|M31753.1|HUMSATBAR	Human 13-mer higher-order alpha satellite repeat	Eukaryota	98.80	251	0	3	1	248	266	516	2e-116	428
p_212_ctg1968|quiver:29735-30057:novelINS	gi|337865|gb|L08532.1|HUMSATLA	Homo sapiens (clone 4C-13mer(108)) alpha-satellite repeat	Eukaryota	99.07	323	1	2	1	322	256	577	2e-156	562
p_212_ctg1971|quiver:14594-14918:novelINS	gi|21426751|gb|AC112227.4|	Homo sapiens BAC clone RP13-552G12 from 4, complete sequence	Eukaryota	96.41	334	2	3	1	324	78060	77727	6e-151	544
p_212_ctg1979|quiver:0-957:novelINS	gi|4826529|emb|AL049849.1|	Homo sapiens chromosome 21 BAC B1L1C6, complete sequence	Eukaryota	98.22	953	5	9	3	946	18705	19654	0.0	1613
p_212_ctg1984|quiver:0-144:novelINS	gi|413965661|gb|AC253579.2|	Homo sapiens BAC clone CH17-222N15 from chromosome 1, complete sequence	Eukaryota	96.60	147	1	3	1	144	9128	8983	5e-58	233
p_212_ctg1991|quiver:28127-28473:novelINS	gi|23268261|gb|AC129782.3|	Homo sapiens BAC clone RP11-28O7 from UL, complete sequence	Eukaryota	96.86	350	7	4	1	346	4042	4391	6e-158	567
p_212_ctg1994|quiver:29272-29742:novelINS	gi|28885|emb|Z12009.1|	H.sapiens alpha satellite DNA	Eukaryota	91.75	485	25	10	1	470	320	804	0.0	663
p_212_ctg1995|quiver:0-169:novelINS	gi|351734559|gb|AC245034.2|	Homo sapiens BAC clone CH17-53H11 from chromosome 1, complete sequence	Eukaryota	96.57	175	0	1	1	169	95626	95452	1e-74	289
p_212_ctg1|quiver:12195845-12196199:novelINS	gi|159134834|gb|AC210763.3|	Homo sapiens FOSMID clone ABC10-45502000F3 from chromosome 12, complete sequence	Eukaryota	100.00	354	0	0	1	354	29712	30065	1e-179	639
p_212_ctg2003|quiver:10447-10931:novelINS	gi|28885|emb|Z12009.1|	H.sapiens alpha satellite DNA	Eukaryota	83.74	529	18	19	1	463	579	53	3e-150	542
p_212_ctg2008|quiver:0-666:novelINS	gi|28884|emb|Z12006.1|	Homo sapiens alpha satellite DNA	Eukaryota	86.61	717	42	34	3	666	879	164	0.0	756
p_212_ctg2009|quiver:24715-29544:novelINS	gi|337771|gb|M13882.1|HUMSAT17A	Human alpha satellite from the centromeric region DNA with 16 monomer tandem repeats	Eukaryota	95.50	2378	41	52	2513	4828	1	2374	0.0	3631
p_212_ctg2010|quiver:24123-25907:novelINS	gi|226424061|gb|AC234849.2|	Homo sapiens FOSMID clone ABC8-43017100P16 from chromosome unknown, complete sequence	Eukaryota	92.65	1796	62	7	1	1784	30784	32521	0.0	2675
p_212_ctg2010|quiver:9855-11014:novelINS	gi|687031816|emb|LM551545.1|	Onchocerca flexuosa genome assembly O_flexuosa_Cordoba ,scaffold OFLC_contig0010542	Eukaryota	92.02	1153	81	2	7	1159	1221	80	0.0	1665
p_212_ctg2012|quiver:9470-10304:novelINS	gi|20800377|gb|AC116618.4|	Homo sapiens BAC clone RP11-98L17 from 4, complete sequence	Eukaryota	97.25	836	17	6	1	833	2926	3758	0.0	1382
p_212_ctg2013|quiver:15282-15450:novelINS	gi|192757790|gb|AC213336.3|	Pan troglodytes BAC clone CH251-291L13 from chromosome 7, complete sequence	Eukaryota	99.40	168	1	0	1	168	1500	1667	2e-77	298
p_212_ctg2013|quiver:9939-10082:novelINS	gi|18087687|gb|AC011841.7|	Homo sapiens chromosome 17, clone RP11-272E10, complete sequence	Eukaryota	99.30	143	1	0	1	143	164198	164056	6e-64	253
p_212_ctg2016|quiver:25419-25881:novelINS	gi|587680622|gb|KF941195.1|	Homo sapiens isolate 1b satellite DYZ1 sequence	Eukaryota	72.26	548	39	38	20	462	1603	1064	2e-57	233
p_212_ctg2016|quiver:28666-29314:novelINS	gi|13435276|gb|AC068123.5|AC068123	Homo sapiens BAC clone RP11-242E13 from Y, complete sequence	Eukaryota	98.46	651	4	6	1	648	7400	6753	0.0	1108
p_212_ctg2017|quiver:0-16908:novelINS	gi|15789230|gb|AC022370.28|	Homo sapiens chromosome UL clone RP11-22O10, complete sequence	Eukaryota	79.50	15192	2865	184	1248	16310	56270	71341	0.0	12752
p_212_ctg2017|quiver:18431-23517:novelINS	gi|29568074|gb|AC134882.2|	Homo sapiens BAC clone RP11-886I11 from Y, complete sequence	Eukaryota	82.78	5122	814	47	13	5082	87276	82171	0.0	5110
p_212_ctg2017|quiver:25923-29503:novelINS	gi|24430224|emb|AL671532.13|	Human DNA sequence from clone RP11-512A4 on chromosome 14, complete sequence	Eukaryota	83.46	3592	562	27	8	3580	93074	96652	0.0	3707
p_212_ctg2029|quiver:0-16020:novelINS	gi|34330196|gb|AF254982.4|	Homo sapiens chromosome 21 clone CTD-2503J9 map p11-q21.1, complete sequence	Eukaryota	88.27	9398	812	191	6363	15507	1	9361	0.0	11380
p_212_ctg2029|quiver:17098-19601:novelINS	gi|13443274|gb|AC079801.2|	Homo sapiens BAC clone RP11-717F1 from 16, complete sequence	Eukaryota	95.73	2507	98	6	1	2503	170733	168232	0.0	4020
p_212_ctg2045|quiver:27618-28981:novelINS	gi|62148895|emb|BX294002.19|	Human DNA sequence from clone RP3-376K6, complete sequence	Eukaryota	88.78	1444	79	58	1	1363	5283	6724	0.0	1687
p_212_ctg2049|quiver:912-1058:novelINS	gi|272990301|gb|GU267193.1|	Homo sapiens contig freeze2_13993 genomic sequence	Eukaryota	100.00	146	0	0	1	146	193	48	3e-67	264
p_212_ctg2056|quiver:0-425:novelINS	gi|29124082|gb|AC106819.3|	Homo sapiens chromosome 16 clone RP11-696P19, complete sequence	Eukaryota	96.76	432	7	5	1	425	19426	18995	0.0	700
p_212_ctg2056|quiver:20649-20839:novelINS	gi|29124082|gb|AC106819.3|	Homo sapiens chromosome 16 clone RP11-696P19, complete sequence	Eukaryota	98.43	191	2	1	1	190	18917	18727	4e-86	327
p_212_ctg2056|quiver:9567-9847:novelINS	gi|29124082|gb|AC106819.3|	Homo sapiens chromosome 16 clone RP11-696P19, complete sequence	Eukaryota	99.29	280	2	0	1	280	17938	17659	7e-137	497
p_212_ctg2063|quiver:0-6357:novelINS	gi|30230917|emb|BX322613.6|	Human DNA sequence from clone RP11-745D9 on chromosome 10, complete sequence	Eukaryota	89.03	6516	538	122	9	6357	178419	184924	0.0	8138
p_212_ctg2072|quiver:10887-14773:novelINS	gi|413965661|gb|AC253579.2|	Homo sapiens BAC clone CH17-222N15 from chromosome 1, complete sequence	Eukaryota	83.28	4062	391	35	1	3877	36879	32921	0.0	4367
p_212_ctg2072|quiver:16732-17980:novelINS	gi|15789230|gb|AC022370.28|	Homo sapiens chromosome UL clone RP11-22O10, complete sequence	Eukaryota	92.71	1249	64	2	1	1248	150920	149698	0.0	1858
p_212_ctg2072|quiver:20965-22511:novelINS	gi|15789230|gb|AC022370.28|	Homo sapiens chromosome UL clone RP11-22O10, complete sequence	Eukaryota	89.32	1563	142	12	1	1544	165366	163810	0.0	2035
p_212_ctg2072|quiver:23564-24904:novelINS	gi|15789230|gb|AC022370.28|	Homo sapiens chromosome UL clone RP11-22O10, complete sequence	Eukaryota	90.59	1318	81	9	22	1338	165085	163810	0.0	1817
p_212_ctg2072|quiver:26779-29061:novelINS	gi|15789230|gb|AC022370.28|	Homo sapiens chromosome UL clone RP11-22O10, complete sequence	Eukaryota	97.30	2296	47	14	1	2282	169012	166718	0.0	3811
p_212_ctg2072|quiver:8925-9259:novelINS	gi|15789230|gb|AC022370.28|	Homo sapiens chromosome UL clone RP11-22O10, complete sequence	Eukaryota	97.31	334	9	0	1	334	149318	148985	2e-156	562
p_212_ctg2074|quiver:17977-18296:novelINS	gi|337789|gb|M93288.1|HUMSATAAC	Human alpha-satellite repetitive DNA	Eukaryota	94.17	326	12	6	1	319	439	114	2e-132	482
p_212_ctg2075|quiver:8719-8879:novelINS	gi|9650752|emb|AL121673.41|	Human DNA sequence from clone RP11-305P22 on chromosome 20, complete sequence	Eukaryota	92.31	156	10	2	4	157	36656	36811	4e-54	221
p_212_ctg2076|quiver:832-3203:novelINS	gi|860921485|gb|AC269968.1|	Homo sapiens BAC clone CH17-292P3 from chromosome 16, complete sequence	Eukaryota	83.30	2491	130	99	4	2371	129360	131687	0.0	2428
p_212_ctg2078|quiver:16496-28959:novelINS	gi|24080700|gb|AC007640.13|	Homo sapiens chromosome 11, clone RP11-89A1, complete sequence	Eukaryota	80.64	5357	959	55	1	5301	161244	166578	0.0	4809
p_212_ctg207|quiver:2445876-2446711:novelINS	gi|18464338|gb|AC019118.7|	Homo sapiens BAC clone RP11-513H7 from 2, complete sequence	Eukaryota	81.62	789	84	6	1	762	86212	85458	0.0	798
p_212_ctg207|quiver:4733321-4733446:novelINS	gi|21536202|gb|AC125282.1|	Homo sapiens chromosome 2 clone RP11-97B21, complete sequence	Eukaryota	99.20	125	1	0	1	125	131354	131230	3e-54	221
p_212_ctg207|quiver:4782870-4783385:novelINS	gi|21536202|gb|AC125282.1|	Homo sapiens chromosome 2 clone RP11-97B21, complete sequence	Eukaryota	91.21	387	3	10	142	515	82286	81918	8e-146	527
p_212_ctg2084|quiver:0-331:novelINS	gi|550080|dbj|D29750.1|HUMASFA	Homo sapiens gene alpha satellite in centromeric region of chromosome 21	Eukaryota	89.81	314	20	9	5	307	239	551	2e-105	392
p_212_ctg2087|quiver:0-800:novelINS	gi|109715603|emb|CU013544.1|	Human DNA sequence from clone SC22CB-42D1 on chromosome 22, complete sequence	Eukaryota	95.05	808	31	8	1	800	33696	34502	0.0	1249
p_212_ctg2087|quiver:28639-28906:novelINS	gi|121584213|gb|AC195095.2|	Pan troglodytes BAC clone CH251-577A14 from chromosome 7, complete sequence	Eukaryota	98.87	266	2	1	2	267	96390	96654	1e-126	462
p_212_ctg2091|quiver:0-1108:novelINS	gi|59797235|gb|AC156805.2|	Pan troglodytes BAC clone CH251-830G14 from chromosome y, complete sequence	Eukaryota	89.63	1109	79	4	1	1108	153380	152307	0.0	1496
p_212_ctg2091|quiver:10133-18267:novelINS	gi|59797235|gb|AC156805.2|	Pan troglodytes BAC clone CH251-830G14 from chromosome y, complete sequence	Eukaryota	89.72	8272	591	33	1	8134	160457	152307	0.0	11171
p_212_ctg2091|quiver:1564-9675:novelINS	gi|59797235|gb|AC156805.2|	Pan troglodytes BAC clone CH251-830G14 from chromosome y, complete sequence	Eukaryota	89.45	8268	598	34	1	8111	160457	152307	0.0	11073
p_212_ctg2091|quiver:18725-26832:novelINS	gi|59797235|gb|AC156805.2|	Pan troglodytes BAC clone CH251-830G14 from chromosome y, complete sequence	Eukaryota	89.04	8282	602	68	1	8107	160457	152307	0.0	10812
p_212_ctg2091|quiver:27290-28828:novelINS	gi|59797235|gb|AC156805.2|	Pan troglodytes BAC clone CH251-830G14 from chromosome y, complete sequence	Eukaryota	90.69	1568	116	4	1	1538	160457	158890	0.0	2179
p_212_ctg2095|quiver:25403-25940:novelINS	gi|29124082|gb|AC106819.3|	Homo sapiens chromosome 16 clone RP11-696P19, complete sequence	Eukaryota	99.44	532	2	1	7	537	19222	19753	0.0	942
p_212_ctg2098|quiver:20760-21393:novelINS	gi|28884|emb|Z12006.1|	Homo sapiens alpha satellite DNA	Eukaryota	97.97	640	6	7	1	633	1342	1981	0.0	1070
p_212_ctg2101|quiver:0-570:novelINS	gi|29124082|gb|AC106819.3|	Homo sapiens chromosome 16 clone RP11-696P19, complete sequence	Eukaryota	99.12	570	5	0	1	570	9115	9684	0.0	1005
p_212_ctg2104|quiver:2141-6964:novelINS	gi|209915647|gb|AC194652.4|	Pan troglodytes BAC clone CH251-370G3 from chromosome 7, complete sequence	Eukaryota	91.38	4638	281	48	1	4550	122059	126665	0.0	6451
p_212_ctg2104|quiver:9005-11120:novelINS	gi|83415338|gb|AC174064.1|	Homo sapiens chromosome 9 clone WI2-1195M23, complete sequence	Eukaryota	94.48	2103	93	11	2	2099	36935	34851	0.0	3241
p_212_ctg2105|quiver:0-15019:novelINS	gi|226815728|emb|CU638690.5|	Human DNA sequence from clone CH507-239L24 on chromosome 21, complete sequence	Eukaryota	87.32	7312	469	67	535	7559	55199	62339	0.0	9119
p_212_ctg2106|quiver:0-16764:novelINS	gi|28394386|gb|AC026131.4|	Homo sapiens chromosome 10, clone XX-XX, complete sequence	Eukaryota	72.41	15232	3347	229	2	14617	161965	146974	0.0	8260
p_212_ctg2106|quiver:18337-20082:novelINS	gi|34849975|gb|AC145166.2|	Homo sapiens chromosome 17, clone XXfos-82794E5, complete sequence	Eukaryota	95.40	1759	62	7	1	1745	18298	20051	0.0	2792
p_212_ctg2106|quiver:21962-28665:novelINS	gi|125382348|gb|AC188596.3|	Pan troglodytes BAC clone CH251-546A21 from chromosome 7, complete sequence	Eukaryota	95.81	6842	136	100	3	6703	111237	104406	0.0	10731
p_212_ctg210|quiver:2685985-2686255:novelINS	gi|665506199|gb|AC255538.1|	Homo sapiens chromosome 1 clone 174779_ABC12_000049077900_H17, complete sequence	Eukaryota	100.00	270	0	0	1	270	20313	20044	3e-134	488
p_212_ctg2112|quiver:0-909:novelINS	gi|226424061|gb|AC234849.2|	Homo sapiens FOSMID clone ABC8-43017100P16 from chromosome unknown, complete sequence	Eukaryota	85.84	911	32	7	1	909	31189	32004	0.0	1117
p_212_ctg2112|quiver:13007-13833:novelINS	gi|226424061|gb|AC234849.2|	Homo sapiens FOSMID clone ABC8-43017100P16 from chromosome unknown, complete sequence	Eukaryota	98.68	832	5	2	1	826	26187	27018	0.0	1447
p_212_ctg2112|quiver:15863-29114:novelINS	gi|226424061|gb|AC234849.2|	Homo sapiens FOSMID clone ABC8-43017100P16 from chromosome unknown, complete sequence	Eukaryota	78.13	12884	2155	157	833	13251	22825	35510	0.0	10421
p_212_ctg2112|quiver:3280-4383:novelINS	gi|226424061|gb|AC234849.2|	Homo sapiens FOSMID clone ABC8-43017100P16 from chromosome unknown, complete sequence	Eukaryota	96.60	1118	23	2	1	1103	26187	27304	0.0	1849
p_212_ctg2112|quiver:8241-10630:novelINS	gi|226424061|gb|AC234849.2|	Homo sapiens FOSMID clone ABC8-43017100P16 from chromosome unknown, complete sequence	Eukaryota	89.97	2422	137	16	7	2387	24946	27302	0.0	3296
p_212_ctg2128|quiver:18922-19113:novelINS	gi|29124082|gb|AC106819.3|	Homo sapiens chromosome 16 clone RP11-696P19, complete sequence	Eukaryota	96.86	191	6	0	1	191	18727	18917	2e-83	318
p_212_ctg2128|quiver:2102-2292:novelINS	gi|29124082|gb|AC106819.3|	Homo sapiens chromosome 16 clone RP11-696P19, complete sequence	Eukaryota	97.38	191	4	1	1	190	18727	18917	2e-83	318
p_212_ctg2128|quiver:24279-24891:novelINS	gi|399923202|emb|FP885539.3|	Human DNA sequence from clone RP11-696P19 on chromosome 16, complete sequence	Eukaryota	78.37	615	75	22	1	612	13690	13131	3e-126	462
p_212_ctg2139|quiver:0-7811:novelINS	gi|34850310|emb|BX546479.5|	Human DNA sequence from clone RP11-438N17, complete sequence	Eukaryota	80.00	5850	1090	60	3	5807	141761	147575	0.0	5077
p_212_ctg2139|quiver:10326-15851:novelINS	gi|1018443493|gb|AC270307.1|	Homo sapiens BAC clone CH17-269F22 from chromosome 4, complete sequence	Eukaryota	71.48	5753	1334	68	16	5519	135218	129524	0.0	2947
p_212_ctg2143|quiver:16625-17293:novelINS	gi|339759604|gb|AC245077.1|	Homo sapiens BAC clone CH17-84A20 from chromosome 10, complete sequence	Eukaryota	97.01	668	20	0	1	668	69538	68871	0.0	1115
p_212_ctg2143|quiver:21977-28354:novelINS	gi|22759526|emb|AL845331.2|	Human DNA sequence from clone RP11-407P15 on chromosome 2, complete sequence	Eukaryota	82.55	5450	885	43	1	5418	1693	7108	0.0	5407
p_212_ctg2152|quiver:0-405:novelINS	gi|413965661|gb|AC253579.2|	Homo sapiens BAC clone CH17-222N15 from chromosome 1, complete sequence	Eukaryota	98.05	410	3	4	1	405	30122	29713	0.0	690
p_212_ctg2152|quiver:21127-21425:novelINS	gi|13992749|gb|AC079934.3|	Homo sapiens BAC clone RP11-327C24 from UL, complete sequence	Eukaryota	98.99	297	3	0	2	298	17235	17531	2e-144	522
p_212_ctg2160|quiver:0-23012:novelINS	gi|28372772|gb|AC118282.4|	Homo sapiens BAC clone RP11-1281K21 from 4, complete sequence	Eukaryota	76.30	24174	3949	333	8	23002	23679	47250	0.0	17867
p_212_ctg2163|quiver:0-5060:novelINS	gi|29568074|gb|AC134882.2|	Homo sapiens BAC clone RP11-886I11 from Y, complete sequence	Eukaryota	84.56	5110	719	45	4	5058	86998	81904	0.0	5519
p_212_ctg2163|quiver:6983-21868:novelINS	gi|24430224|emb|AL671532.13|	Human DNA sequence from clone RP11-512A4 on chromosome 14, complete sequence	Eukaryota	84.08	6539	965	39	1	6488	8339	14852	0.0	6992
p_212_ctg2179|quiver:27315-27464:novelINS	gi|14485290|emb|AL138691.15|	Human DNA sequence from clone RP11-310D8 on chromosome 13, complete sequence	Eukaryota	100.00	149	0	0	1	149	46191	46043	8e-69	269
p_212_ctg2179|quiver:5671-6467:novelINS	gi|164421334|gb|AC194556.3|	Pan troglodytes BAC clone CH251-416N10 from chromosome 13, complete sequence	Eukaryota	84.70	863	61	40	1	796	146246	147104	0.0	845
p_212_ctg2195|quiver:21115-27748:novelINS	gi|31126897|gb|AC142529.3|	Homo sapiens fosmid clone XXFOS-82440F11 from 7, complete sequence	Eukaryota	88.65	6871	528	161	1	6633	15004	21860	0.0	8376
p_212_ctg219|quiver:1537884-1538057:novelINS	gi|220897913|gb|AC229598.3|	Homo sapiens FOSMID clone ABC7-43098700K6 from chromosome unknown, complete sequence	Eukaryota	99.42	172	1	0	2	173	15560	15389	1e-79	306
p_212_ctg21|quiver:15416501-15418203:novelINS	gi|16508180|emb|AL137857.29|	Human DNA sequence from clone RP5-1166H10 on chromosome 1p33-35.1, complete sequence	Eukaryota	89.69	650	44	8	1064	1702	72750	73387	0.0	856
p_212_ctg2200|quiver:6563-7214:novelINS	gi|20800377|gb|AC116618.4|	Homo sapiens BAC clone RP11-98L17 from 4, complete sequence	Eukaryota	97.24	652	17	1	1	651	2912	3563	0.0	1092
p_212_ctg2210|quiver:0-21270:novelINS	gi|511630608|emb|FO681506.1|	Human DNA sequence from clone ABC8-41040500O6 on chromosome 10, complete sequence	Eukaryota	71.86	22132	4715	354	7	21270	26335	4849	0.0	11602
p_212_ctg2211|quiver:16627-27794:novelINS	gi|225903541|gb|AC233265.2|	Homo sapiens BAC clone CH17-248C2 from chromosome 2, complete sequence	Eukaryota	84.72	7422	612	70	4066	11158	202585	195357	0.0	8428
p_212_ctg2214|quiver:0-547:novelINS	gi|48926782|gb|AC147648.4|	Homo sapiens BAC clone RP11-1413M17 from UL, complete sequence	Eukaryota	89.58	566	32	10	1	546	80953	80395	0.0	735
p_212_ctg2220|quiver:0-4520:novelINS	gi|284391881|emb|FP565794.2|	Human DNA sequence from clone ABC10-44500200G24 on chromosome 10, complete sequence	Eukaryota	89.74	4573	332	50	38	4520	17370	21895	0.0	6031
p_212_ctg2220|quiver:16544-17904:novelINS	gi|13992749|gb|AC079934.3|	Homo sapiens BAC clone RP11-327C24 from UL, complete sequence	Eukaryota	85.54	1397	106	9	47	1347	7009	5613	0.0	1654
p_212_ctg2221|quiver:0-511:novelINS	gi|34740422|gb|AC144896.3|	Homo sapiens BAC clone RP11-1129K24 from 2, complete sequence	Eukaryota	95.10	531	6	10	1	511	145454	144924	0.0	814
p_212_ctg2223|quiver:0-15082:novelINS	gi|226815728|emb|CU638690.5|	Human DNA sequence from clone CH507-239L24 on chromosome 21, complete sequence	Eukaryota	87.12	7281	534	66	6399	13416	62339	55200	0.0	8969
p_212_ctg2223|quiver:23524-24640:novelINS	gi|226815728|emb|CU638690.5|	Human DNA sequence from clone CH507-239L24 on chromosome 21, complete sequence	Eukaryota	96.40	806	26	3	311	1114	44495	43691	0.0	1312
p_212_ctg2234|quiver:24371-27434:novelINS	gi|31745199|gb|AC136932.4|	Homo sapiens chromosome 16 clone CTD-2522B17, complete sequence	Eukaryota	95.87	3072	107	10	1	3063	44140	47200	0.0	4940
p_212_ctg2234|quiver:2570-3384:novelINS	gi|337659|gb|K01669.1|HUMRSKPNA	Human Kpn A element inserted into alpha satellite DNA	Eukaryota	99.51	814	1	2	1	814	739	1549	0.0	1443
p_212_ctg2236|quiver:1285-2072:novelINS	gi|23268261|gb|AC129782.3|	Homo sapiens BAC clone RP11-28O7 from UL, complete sequence	Eukaryota	97.14	804	6	17	1	787	5264	6067	0.0	1285
p_212_ctg2244|quiver:0-6710:novelINS	gi|15789230|gb|AC022370.28|	Homo sapiens chromosome UL clone RP11-22O10, complete sequence	Eukaryota	87.30	5741	467	160	9	5544	53443	47760	0.0	6581
p_212_ctg2244|quiver:12847-20747:novelINS	gi|5757546|gb|AC004902.2|AC004902	Homo sapiens PAC clone RP5-823F17 from 7q36, complete sequence	Eukaryota	72.80	8386	1412	160	129	7898	48633	56765	0.0	4902
p_212_ctg2244|quiver:22926-27495:novelINS	gi|15789230|gb|AC022370.28|	Homo sapiens chromosome UL clone RP11-22O10, complete sequence	Eukaryota	94.83	4660	85	42	1	4566	38317	33720	0.0	7268
p_212_ctg2245|quiver:26976-27430:novelINS	gi|29124082|gb|AC106819.3|	Homo sapiens chromosome 16 clone RP11-696P19, complete sequence	Eukaryota	92.63	475	11	18	1	454	12943	12472	1e-179	639
p_212_ctg224|quiver:1463028-1464298:novelINS	gi|19310320|gb|AC004840.4|	Homo sapiens PAC clone RP4-607J2 from 7, complete sequence	Eukaryota	93.19	1146	67	6	64	1207	136325	135189	0.0	1698
p_212_ctg224|quiver:351413-354653:novelINS	gi|285026575|gb|AC209203.3|	Homo sapiens FOSMID clone ABC12-46748200A21 from chromosome 7, complete sequence	Eukaryota	93.36	2018	88	13	1231	3240	8661	6682	0.0	3018
p_212_ctg224|quiver:958752-961250:novelINS	gi|110611985|gb|AC185241.2|	Pan troglodytes BAC clone CH251-339J8 from chromosome 7, complete sequence	Eukaryota	98.09	2508	38	2	1	2498	189088	191595	0.0	4307
p_212_ctg224|quiver:9898-10561:novelINS	gi|289579675|gb|AC146112.3|	Pan troglodytes BAC clone RP43-5H19 from chromosome 7, complete sequence	Eukaryota	97.16	669	11	2	2	663	47533	48200	0.0	1119
p_212_ctg2254|quiver:0-11451:novelINS	gi|28394386|gb|AC026131.4|	Homo sapiens chromosome 10, clone XX-XX, complete sequence	Eukaryota	72.48	9708	2144	135	8	9294	156039	146439	0.0	5328
p_212_ctg2254|quiver:13032-14785:novelINS	gi|34849975|gb|AC145166.2|	Homo sapiens chromosome 17, clone XXfos-82794E5, complete sequence	Eukaryota	94.58	1771	61	14	1	1753	18298	20051	0.0	2729
p_212_ctg2254|quiver:16667-19488:novelINS	gi|146335501|gb|AC197161.3|	Pan troglodytes BAC clone CH251-174O3 from chromosome 7, complete sequence	Eukaryota	97.53	2832	50	14	3	2819	24729	27555	0.0	4747
p_212_ctg2262|quiver:15357-20884:novelINS	gi|157743888|gb|AC200161.3|	Pan troglodytes BAC clone CH251-664L10 from chromosome 7, complete sequence	Eukaryota	83.08	5550	890	36	2	5520	66880	72411	0.0	5658
p_212_ctg2262|quiver:22547-27292:novelINS	gi|29539557|dbj|AP006279.2|	Homo sapiens genomic DNA, chromosome 18 clone:CMF18-8C19, complete sequence	Eukaryota	83.16	3575	519	57	445	3959	34469	30918	0.0	3552
p_212_ctg2275|quiver:26810-26977:novelINS	gi|690185843|emb|LM795755.1|	Protopolystoma xenopodis genome assembly P_xenopodis_South_Africa ,scaffold PXEA_scaffold0043462	Eukaryota	95.40	174	0	5	1	167	870	698	1e-66	262
p_212_ctg2290|quiver:0-5919:novelINS	gi|28394386|gb|AC026131.4|	Homo sapiens chromosome 10, clone XX-XX, complete sequence	Eukaryota	77.72	6274	891	86	1	5919	145930	152051	0.0	5081
p_212_ctg22|quiver:10263244-10263557:novelINS	gi|1059433514|gb|AC275455.1|	Homo sapiens BAC clone VMRC66-11F2 from chromosome unknown, complete sequence	Eukaryota	98.09	314	5	1	1	313	114654	114967	9e-149	536
p_212_ctg2306|quiver:0-10404:novelINS	gi|24430224|emb|AL671532.13|	Human DNA sequence from clone RP11-512A4 on chromosome 14, complete sequence	Eukaryota	85.44	6984	979	33	3372	10331	68187	61218	0.0	7896
p_212_ctg2306|quiver:10716-26896:novelINS	gi|24430224|emb|AL671532.13|	Human DNA sequence from clone RP11-512A4 on chromosome 14, complete sequence	Eukaryota	80.27	16360	2969	203	1	16180	5340	21620	0.0	14269
p_212_ctg2313|quiver:0-629:novelINS	gi|272989973|gb|GU267019.1|	Homo sapiens contig freeze2_12509 genomic sequence	Eukaryota	95.48	642	10	7	2	629	464	1100	0.0	1012
p_212_ctg2313|quiver:21219-26998:novelINS	gi|10801439|gb|AC011293.5|AC011293	Homo sapiens BAC clone RP11-75F5 from Y, complete sequence	Eukaryota	71.90	6299	1059	274	7	5745	378	6525	0.0	2785
p_212_ctg2322|quiver:8585-9367:novelINS	gi|687031816|emb|LM551545.1|	Onchocerca flexuosa genome assembly O_flexuosa_Cordoba ,scaffold OFLC_contig0010542	Eukaryota	95.86	798	17	2	1	782	104	901	0.0	1296
p_212_ctg2326|quiver:2959-3105:novelINS	gi|6531675|gb|AF205588.1|AF205588	Homo sapiens ZNF01 and HUMORFKG1B genes, partial sequence, complete sequence	Eukaryota	100.00	146	0	0	1	146	211446	211301	3e-67	264
p_212_ctg2336|quiver:0-172:novelINS	gi|14160944|emb|AL356603.11|	Human DNA sequence from clone RP11-500B2 on chromosome 10, complete sequence	Eukaryota	100.00	172	0	0	1	172	44817	44988	3e-81	311
p_212_ctg233|quiver:806787-807413:novelINS	gi|260656000|ref|NG_013033.1|	Homo sapiens prenyl (decaprenyl) diphosphate synthase, subunit 2 (PDSS2), RefSeqGene on chromosome 6	Eukaryota	89.08	293	32	0	3	295	282969	282677	7e-103	385
p_212_ctg2343|quiver:11848-12018:novelINS	gi|126153832|emb|CT476838.7|	Human DNA sequence from clone CH507-478D3 on chromosome 21, complete sequence	Eukaryota	100.00	170	0	0	1	170	100941	100772	4e-80	307
p_212_ctg2343|quiver:23662-24309:novelINS	gi|126153832|emb|CT476838.7|	Human DNA sequence from clone CH507-478D3 on chromosome 21, complete sequence	Eukaryota	98.47	653	2	7	1	647	89129	88479	0.0	1108
p_212_ctg2343|quiver:2684-2844:novelINS	gi|307548969|gb|AC242192.3|	Homo sapiens FOSMID clone ABC7-40649600O11 from chromosome 21, complete sequence	Eukaryota	97.55	163	1	2	1	160	3569	3731	8e-69	269
p_212_ctg2349|quiver:15149-15515:novelINS	gi|413965661|gb|AC253579.2|	Homo sapiens BAC clone CH17-222N15 from chromosome 1, complete sequence	Eukaryota	77.11	380	11	29	1	317	49996	49630	6e-57	232
p_212_ctg234|quiver:0-263:novelINS	gi|1034656419|ref|XM_011516447.2|	PREDICTED: Homo sapiens protein tyrosine phosphatase, receptor type N2 (PTPRN2), transcript variant X4, mRNA	Eukaryota	98.85	262	1	2	2	263	9266	9525	2e-123	452
p_212_ctg234|quiver:2744698-2744986:novelINS	gi|222144381|gb|AC231985.2|	Homo sapiens FOSMID clone ABC11-49495200M1 from chromosome 7, complete sequence	Eukaryota	92.86	294	9	10	1	286	11411	11122	4e-108	401
p_212_ctg234|quiver:2746486-2747075:novelINS	gi|222144381|gb|AC231985.2|	Homo sapiens FOSMID clone ABC11-49495200M1 from chromosome 7, complete sequence	Eukaryota	92.77	595	31	6	2	589	11475	10886	0.0	863
p_212_ctg2357|quiver:0-6434:novelINS	gi|284391881|emb|FP565794.2|	Human DNA sequence from clone ABC10-44500200G24 on chromosome 10, complete sequence	Eukaryota	87.91	6667	434	65	1	6434	10889	4362	0.0	8432
p_212_ctg2357|quiver:10449-12031:novelINS	gi|284391881|emb|FP565794.2|	Human DNA sequence from clone ABC10-44500200G24 on chromosome 10, complete sequence	Eukaryota	86.71	1603	181	13	1	1580	9938	8345	0.0	1902
p_212_ctg2357|quiver:13545-14737:novelINS	gi|15789230|gb|AC022370.28|	Homo sapiens chromosome UL clone RP11-22O10, complete sequence	Eukaryota	80.66	1308	128	12	1	1192	155897	154599	0.0	1278
p_212_ctg2360|quiver:0-1988:novelINS	gi|339272225|emb|FP565424.8|	Human DNA sequence from clone ABC13-48645400F11 on chromosome 21, complete sequence	Eukaryota	88.07	2028	169	57	2	1981	34074	32072	0.0	2376
p_212_ctg2366|quiver:0-13787:novelINS	gi|15789230|gb|AC022370.28|	Homo sapiens chromosome UL clone RP11-22O10, complete sequence	Eukaryota	80.59	12826	2218	144	1127	13785	139498	126778	0.0	11501
p_212_ctg2366|quiver:22815-26388:novelINS	gi|24430224|emb|AL671532.13|	Human DNA sequence from clone RP11-512A4 on chromosome 14, complete sequence	Eukaryota	83.22	3593	562	34	8	3573	93074	96652	0.0	3645
p_212_ctg2372|quiver:2015-3137:novelINS	gi|28201761|gb|AC129664.7|	Homo sapiens BAC clone RP11-237A9 from 4, complete sequence	Eukaryota	97.43	1128	7	18	16	1122	44098	42972	0.0	1842
p_212_ctg2372|quiver:473-778:novelINS	gi|28201761|gb|AC129664.7|	Homo sapiens BAC clone RP11-237A9 from 4, complete sequence	Eukaryota	100.00	305	0	0	1	305	45684	45380	4e-153	551
p_212_ctg2374|quiver:0-1444:novelINS	gi|325053824|gb|AC242679.3|	Homo sapiens FOSMID clone ABC14-948314L3 from chromosome 4, complete sequence	Eukaryota	85.05	1545	72	21	1	1444	9301	7815	0.0	1793
p_212_ctg2374|quiver:18787-20221:novelINS	gi|325053824|gb|AC242679.3|	Homo sapiens FOSMID clone ABC14-948314L3 from chromosome 4, complete sequence	Eukaryota	85.15	1529	103	15	7	1432	15675	17182	0.0	1779
p_212_ctg2374|quiver:23494-26140:novelINS	gi|325053824|gb|AC242679.3|	Homo sapiens FOSMID clone ABC14-948314L3 from chromosome 4, complete sequence	Eukaryota	82.10	2709	319	34	1	2646	16984	19589	0.0	2695
p_212_ctg2375|quiver:0-23120:novelINS	gi|260441730|gb|AC233266.3|	Homo sapiens BAC clone CH17-257B11 from chromosome 2, complete sequence	Eukaryota	75.22	20645	3659	396	1	19836	199946	179950	0.0	13694
p_212_ctg2375|quiver:25868-26250:novelINS	gi|257735518|emb|FP325312.10|	Human DNA sequence from clone CH17-297E19 on chromosome 16, complete sequence	Eukaryota	97.33	262	7	0	121	382	98119	98380	6e-120	441
p_212_ctg2378|quiver:0-245:novelINS	gi|550080|dbj|D29750.1|HUMASFA	Homo sapiens gene alpha satellite in centromeric region of chromosome 21	Eukaryota	90.34	238	9	8	1	227	235	1	2e-78	302
p_212_ctg2378|quiver:16139-16323:novelINS	gi|339272225|emb|FP565424.8|	Human DNA sequence from clone ABC13-48645400F11 on chromosome 21, complete sequence	Eukaryota	98.91	184	2	0	1	184	31295	31478	5e-85	324
p_212_ctg2394|quiver:25817-26038:novelINS	gi|413965661|gb|AC253579.2|	Homo sapiens BAC clone CH17-222N15 from chromosome 1, complete sequence	Eukaryota	99.10	221	2	0	1	221	32168	32388	5e-105	390
p_212_ctg2394|quiver:3718-5027:novelINS	gi|13992749|gb|AC079934.3|	Homo sapiens BAC clone RP11-327C24 from UL, complete sequence	Eukaryota	92.10	1329	51	41	1	1295	1406	98	0.0	1788
p_212_ctg2396|quiver:20481-25731:novelINS	gi|39652679|gb|AC134879.3|	Homo sapiens BAC clone RP11-295P22 from Y, complete sequence	Eukaryota	75.78	5455	1016	70	18	5249	43041	48413	0.0	3842
p_212_ctg23|quiver:4926486-4926778:novelINS	gi|31194051|gb|AC118283.5|	Homo sapiens BAC clone RP11-1398P2 from 4, complete sequence	Eukaryota	100.00	292	0	0	1	292	29582	29291	4e-146	527
p_212_ctg2401|quiver:0-1002:novelINS	gi|337771|gb|M13882.1|HUMSAT17A	Human alpha satellite from the centromeric region DNA with 16 monomer tandem repeats	Eukaryota	94.75	1048	8	26	1	1002	319	1365	0.0	1568
p_212_ctg2401|quiver:24080-26035:novelINS	gi|35979|emb|X06646.1|	Human alphoid-like repetitive DNA (Sau3A family) L-region	Eukaryota	94.18	1941	35	59	4	1869	944	2881	0.0	2796
p_212_ctg2402|quiver:14642-19320:novelINS	gi|29837784|gb|AC142236.2|	Homo sapiens fosmid clone XXFOS-80445G4 from 7, complete sequence	Eukaryota	91.95	4711	307	67	18	4676	31913	27223	0.0	6551
p_212_ctg2406|quiver:16205-25786:novelINS	gi|18057075|gb|AC020760.6|	Homo sapiens chromosome 16 clone RP11-151C19, complete sequence	Eukaryota	72.35	10351	1729	404	4	9540	25955	35986	0.0	4964
p_212_ctg2406|quiver:1861-4469:novelINS	gi|226424061|gb|AC234849.2|	Homo sapiens FOSMID clone ABC8-43017100P16 from chromosome unknown, complete sequence	Eukaryota	84.02	2679	263	76	26	2608	29738	32347	0.0	2708
p_212_ctg2409|quiver:0-3709:novelINS	gi|229459257|emb|FP236243.10|	Human DNA sequence from clone CH507-416A10 on chromosome 21, complete sequence	Eukaryota	76.84	3929	526	67	10	3698	11218	7434	0.0	3027
p_212_ctg2409|quiver:14841-18022:novelINS	gi|226424061|gb|AC234849.2|	Homo sapiens FOSMID clone ABC8-43017100P16 from chromosome unknown, complete sequence	Eukaryota	80.71	3224	467	34	1	3115	29109	32286	0.0	2996
p_212_ctg2409|quiver:24215-25932:novelINS	gi|226424061|gb|AC234849.2|	Homo sapiens FOSMID clone ABC8-43017100P16 from chromosome unknown, complete sequence	Eukaryota	88.50	1783	106	47	1	1717	29109	30858	0.0	2168
p_212_ctg2416|quiver:16134-16315:novelINS	gi|413965661|gb|AC253579.2|	Homo sapiens BAC clone CH17-222N15 from chromosome 1, complete sequence	Eukaryota	100.00	181	0	0	1	181	18127	17947	4e-86	327
p_212_ctg2419|quiver:0-14514:novelINS	gi|157743888|gb|AC200161.3|	Pan troglodytes BAC clone CH251-664L10 from chromosome 7, complete sequence	Eukaryota	83.26	5448	865	36	9100	14514	72479	67046	0.0	5593
p_212_ctg2419|quiver:23162-25470:novelINS	gi|313661571|gb|AC242879.3|	Homo sapiens FOSMID clone ABC14-1057614I12 from chromosome 16, complete sequence	Eukaryota	84.58	2315	327	19	14	2308	34205	36509	0.0	2507
p_212_ctg2425|quiver:11955-12451:novelINS	gi|28201761|gb|AC129664.7|	Homo sapiens BAC clone RP11-237A9 from 4, complete sequence	Eukaryota	99.80	496	1	0	1	496	112226	112721	0.0	890
p_212_ctg2459|quiver:0-1316:novelINS	gi|62148895|emb|BX294002.19|	Human DNA sequence from clone RP3-376K6, complete sequence	Eukaryota	87.53	1467	30	101	1	1314	5878	7344	0.0	1503
p_212_ctg2464|quiver:20675-22640:novelINS	gi|27436823|gb|AC131274.9|	Homo sapiens chromosome 17, clone RP11-285M22, complete sequence	Eukaryota	82.49	2096	218	79	1	1956	1000	3086	0.0	1903
p_212_ctg2464|quiver:25412-25568:novelINS	gi|687002037|emb|LM431991.1|	Enterobius vermicularis genome assembly E_vermicularis_Canary_Islands ,scaffold EVEC_contig0005790	Eukaryota	98.73	157	0	2	1	156	516	361	3e-68	268
p_212_ctg2471|quiver:0-1331:novelINS	gi|6223625|gb|AC010517.3|AC010517	Homo sapiens chromosome 19 clone LLNLR-255F4, complete sequence	Eukaryota	87.75	1388	108	43	1	1329	6175	7559	0.0	1599
p_212_ctg2477|quiver:12309-12836:novelINS	gi|339272225|emb|FP565424.8|	Human DNA sequence from clone ABC13-48645400F11 on chromosome 21, complete sequence	Eukaryota	99.62	528	1	1	1	527	38517	39044	0.0	940
p_212_ctg2481|quiver:549-6658:novelINS	gi|449714424|emb|FO624991.2|	Human DNA sequence from clone ABC9-44023300E6 on chromosome 2, complete sequence	Eukaryota	81.27	6125	1081	45	30	6109	36063	29960	0.0	5732
p_212_ctg2487|quiver:25002-25324:novelINS	gi|6223625|gb|AC010517.3|AC010517	Homo sapiens chromosome 19 clone LLNLR-255F4, complete sequence	Eukaryota	96.60	324	9	2	1	322	216	539	5e-146	527
p_212_ctg2488|quiver:10796-11575:novelINS	gi|29124082|gb|AC106819.3|	Homo sapiens chromosome 16 clone RP11-696P19, complete sequence	Eukaryota	95.65	805	9	1	1	779	19553	20357	0.0	1314
p_212_ctg2488|quiver:24252-25346:novelINS	gi|29124082|gb|AC106819.3|	Homo sapiens chromosome 16 clone RP11-696P19, complete sequence	Eukaryota	97.38	1108	15	9	1	1094	19358	20465	0.0	1840
p_212_ctg248|quiver:1373504-1374162:novelINS	gi|13162257|gb|AC024908.22|	Homo sapiens 10 BAC RP11-446F3 (Roswell Park Cancer Institute Human BAC Library) complete sequence	Eukaryota	88.56	437	29	8	6	423	129383	129817	4e-151	545
p_212_ctg248|quiver:3347538-3348954:novelINS	gi|665506156|gb|AC255492.1|	Homo sapiens chromosome 10 clone 174779_ABC12_000046926300_I15, complete sequence	Eukaryota	90.33	1220	105	7	125	1342	10950	9742	0.0	1649
p_212_ctg2495|quiver:12540-12717:novelINS	gi|317453700|gb|AC243725.1|	Homo sapiens FOSMID clone ABC13-47656900H15 from chromosome unknown, complete sequence	Eukaryota	93.99	183	5	1	1	177	34805	34623	2e-72	282
p_212_ctg2497|quiver:20052-20711:novelINS	gi|28201761|gb|AC129664.7|	Homo sapiens BAC clone RP11-237A9 from 4, complete sequence	Eukaryota	99.55	660	2	1	1	659	51086	51745	0.0	1173
p_212_ctg2497|quiver:23033-24598:novelINS	gi|27901956|gb|AC127385.6|	Homo sapiens BAC clone RP13-489M19 from 4, complete sequence	Eukaryota	99.62	1568	3	3	1	1565	64689	63122	0.0	2791
p_212_ctg2497|quiver:7195-7344:novelINS	gi|28201761|gb|AC129664.7|	Homo sapiens BAC clone RP11-237A9 from 4, complete sequence	Eukaryota	99.33	149	1	0	1	149	37880	38028	3e-67	264
p_212_ctg2506|quiver:19562-25182:novelINS	gi|226815728|emb|CU638690.5|	Human DNA sequence from clone CH507-239L24 on chromosome 21, complete sequence	Eukaryota	86.48	4023	415	59	1661	5620	55200	59156	0.0	4653
p_212_ctg2506|quiver:9977-11097:novelINS	gi|226815728|emb|CU638690.5|	Human DNA sequence from clone CH507-239L24 on chromosome 21, complete sequence	Eukaryota	96.65	806	26	1	1	806	43691	44495	0.0	1328
p_212_ctg2519|quiver:0-588:novelINS	gi|9454636|gb|AC019099.6|AC019099	Homo sapiens BAC clone RP11-428D10 from Y, complete sequence	Eukaryota	76.68	596	103	9	17	576	107901	107306	1e-119	441
p_212_ctg2536|quiver:3241-3826:novelINS	gi|284391881|emb|FP565794.2|	Human DNA sequence from clone ABC10-44500200G24 on chromosome 10, complete sequence	Eukaryota	94.39	588	30	1	1	585	33187	33774	0.0	910
p_212_ctg2537|quiver:0-925:novelINS	gi|13992749|gb|AC079934.3|	Homo sapiens BAC clone RP11-327C24 from UL, complete sequence	Eukaryota	91.66	935	62	8	1	922	40454	39523	0.0	1314
p_212_ctg2537|quiver:23549-25089:novelINS	gi|413965661|gb|AC253579.2|	Homo sapiens BAC clone CH17-222N15 from chromosome 1, complete sequence	Eukaryota	92.31	1613	46	25	1	1540	31952	33559	0.0	2307
p_212_ctg2541|quiver:0-170:novelINS	gi|413965661|gb|AC253579.2|	Homo sapiens BAC clone CH17-222N15 from chromosome 1, complete sequence	Eukaryota	99.41	170	1	0	1	170	18790	18959	2e-78	302
p_212_ctg2541|quiver:24697-24966:novelINS	gi|413965661|gb|AC253579.2|	Homo sapiens BAC clone CH17-222N15 from chromosome 1, complete sequence	Eukaryota	96.72	274	3	5	1	269	2999	3271	5e-119	437
p_212_ctg2544|quiver:23798-24858:novelINS	gi|13435276|gb|AC068123.5|AC068123	Homo sapiens BAC clone RP11-242E13 from Y, complete sequence	Eukaryota	90.48	1145	18	55	1	1060	52837	53975	0.0	1407
p_212_ctg2549|quiver:10020-16734:novelINS	gi|325053824|gb|AC242679.3|	Homo sapiens FOSMID clone ABC14-948314L3 from chromosome 4, complete sequence	Eukaryota	78.89	7133	855	90	24	6704	18568	25501	0.0	6255
p_212_ctg2549|quiver:1606-6687:novelINS	gi|325053824|gb|AC242679.3|	Homo sapiens FOSMID clone ABC14-948314L3 from chromosome 4, complete sequence	Eukaryota	79.69	5430	590	83	44	5074	15210	20525	0.0	4908
p_212_ctg2549|quiver:7121-9140:novelINS	gi|325053824|gb|AC242679.3|	Homo sapiens FOSMID clone ABC14-948314L3 from chromosome 4, complete sequence	Eukaryota	85.13	2139	152	17	1	2019	28469	30561	0.0	2497
p_212_ctg254|quiver:280712-282147:novelINS	gi|527172109|emb|FO538754.3|	Human DNA sequence from clone ABC7-42506100J21 on chromosome X, complete sequence	Eukaryota	90.24	492	14	11	962	1435	6828	7303	0.0	652
p_212_ctg254|quiver:310572-311690:novelINS	gi|46802656|emb|BX908382.8|	Human DNA sequence from clone WI2-1935J5 on chromosome X, complete sequence	Eukaryota	92.04	1143	16	30	15	1118	2000	3106	0.0	1584
p_212_ctg2552|quiver:0-718:novelINS	gi|859801925|gb|KM610329.1|	Homo sapiens isolate subject_C ataxin 10 (SCA10) gene, intron; and microsatellite sequence	Eukaryota	79.69	719	136	9	1	711	3948	4664	1e-169	607
p_212_ctg2552|quiver:13691-26378:novelINS	gi|5757546|gb|AC004902.2|AC004902	Homo sapiens PAC clone RP5-823F17 from 7q36, complete sequence	Eukaryota	75.86	12960	2717	216	2	12677	50264	37433	0.0	8662
p_212_ctg2552|quiver:2134-5327:novelINS	gi|34330196|gb|AF254982.4|	Homo sapiens chromosome 21 clone CTD-2503J9 map p11-q21.1, complete sequence	Eukaryota	71.90	3363	709	65	17	3193	94757	91445	0.0	1725
p_212_ctg2552|quiver:7211-11227:novelINS	gi|28372772|gb|AC118282.4|	Homo sapiens BAC clone RP11-1281K21 from 4, complete sequence	Eukaryota	72.08	4234	906	63	1	4001	32139	36329	0.0	2271
p_212_ctg2559|quiver:0-737:novelINS	gi|555290194|gb|AC254809.1|	Homo sapiens BAC clone CH17-38H6 from chromosome 2, complete sequence	Eukaryota	95.13	760	14	1	1	737	116432	115673	0.0	1220
p_212_ctg255|quiver:2983114-2983661:novelINS	gi|5263010|emb|AL022328.21|	Human DNA sequence from clone RP3-402G11 on chromosome 22q13.31-13.33, complete sequence	Eukaryota	88.66	247	26	2	153	397	176338	176584	3e-81	313
p_212_ctg255|quiver:3057940-3058375:novelINS	gi|818213488|ref|NG_042142.1|	Homo sapiens inositol 1,4,5-trisphosphate receptor type 2 (ITPR2), RefSeqGene on chromosome 12	Eukaryota	85.53	311	28	4	30	335	7996	8294	2e-94	356
p_212_ctg255|quiver:3509233-3509378:novelINS	gi|22552796|emb|AL669831.13|	Human DNA sequence from clone RP11-206L10 on chromosome 1, complete sequence	Eukaryota	98.64	147	0	2	1	145	169655	169509	7e-63	250
p_212_ctg2562|quiver:722-24739:novelINS	gi|15789230|gb|AC022370.28|	Homo sapiens chromosome UL clone RP11-22O10, complete sequence	Eukaryota	79.06	16841	3278	179	599	17326	71341	54636	0.0	13890
p_212_ctg2563|quiver:0-152:novelINS	gi|23304644|emb|AL672311.26|	Human DNA sequence from clone RP13-167H21 on chromosome X, complete sequence	Eukaryota	99.34	152	1	0	1	152	58601	58450	8e-69	269
p_212_ctg2564|quiver:4582-24601:novelINS	gi|15789230|gb|AC022370.28|	Homo sapiens chromosome UL clone RP11-22O10, complete sequence	Eukaryota	73.60	20785	4326	263	25	20012	8956	29376	0.0	12606
p_212_ctg2569|quiver:9624-10177:novelINS	gi|222537843|gb|AC233263.2|	Homo sapiens BAC clone CH17-132F21 from chromosome 2, complete sequence	Eukaryota	95.26	548	24	2	1	546	15342	14795	0.0	865
p_212_ctg256|quiver:2989169-2989994:novelINS	gi|268607861|gb|AC231190.3|	Homo sapiens FOSMID clone ABC8-41100100J23 from chromosome unknown, complete sequence	Eukaryota	99.58	712	0	1	2	710	712	1	0.0	1269
p_212_ctg2571|quiver:23164-24644:novelINS	gi|223468735|gb|AC234310.2|	Homo sapiens FOSMID clone ABC11-47242800J18 from chromosome unknown, complete sequence	Eukaryota	93.78	1528	42	37	1	1480	8649	7127	0.0	2208
p_212_ctg2572|quiver:0-1760:novelINS	gi|325053824|gb|AC242679.3|	Homo sapiens FOSMID clone ABC14-948314L3 from chromosome 4, complete sequence	Eukaryota	82.92	1809	223	21	1	1759	16702	14930	0.0	1853
p_212_ctg2572|quiver:13049-23232:novelINS	gi|325053824|gb|AC242679.3|	Homo sapiens FOSMID clone ABC14-948314L3 from chromosome 4, complete sequence	Eukaryota	78.61	10857	1347	141	1	10183	14376	3821	0.0	9355
p_212_ctg2572|quiver:8273-12057:novelINS	gi|325053824|gb|AC242679.3|	Homo sapiens FOSMID clone ABC14-948314L3 from chromosome 4, complete sequence	Eukaryota	85.66	3892	313	29	1	3784	9713	5959	0.0	4594
p_212_ctg2580|quiver:0-543:novelINS	gi|29124082|gb|AC106819.3|	Homo sapiens chromosome 16 clone RP11-696P19, complete sequence	Eukaryota	97.63	548	6	5	1	543	9114	9659	0.0	913
p_212_ctg2580|quiver:23863-24471:novelINS	gi|29124082|gb|AC106819.3|	Homo sapiens chromosome 16 clone RP11-696P19, complete sequence	Eukaryota	97.24	615	5	10	1	608	6085	6694	0.0	998
p_212_ctg2580|quiver:6631-6822:novelINS	gi|29124082|gb|AC106819.3|	Homo sapiens chromosome 16 clone RP11-696P19, complete sequence	Eukaryota	97.91	191	4	0	1	191	18727	18917	4e-86	327
p_212_ctg2592|quiver:0-13110:novelINS	gi|34850310|emb|BX546479.5|	Human DNA sequence from clone RP11-438N17, complete sequence	Eukaryota	78.26	11316	2137	231	2	11066	143840	155083	0.0	8567
p_212_ctg2592|quiver:15573-19628:novelINS	gi|28372772|gb|AC118282.4|	Homo sapiens BAC clone RP11-1281K21 from 4, complete sequence	Eukaryota	72.44	4206	929	65	16	4053	36329	32186	0.0	2275
p_212_ctg2592|quiver:21522-24369:novelINS	gi|34330196|gb|AF254982.4|	Homo sapiens chromosome 21 clone CTD-2503J9 map p11-q21.1, complete sequence	Eukaryota	71.78	2991	644	50	1	2814	91430	94397	0.0	1544
p_212_ctg2593|quiver:0-1023:novelINS	gi|28201761|gb|AC129664.7|	Homo sapiens BAC clone RP11-237A9 from 4, complete sequence	Eukaryota	85.78	1027	138	8	2	1022	64922	65946	0.0	1166
p_212_ctg2593|quiver:4029-6090:novelINS	gi|28201761|gb|AC129664.7|	Homo sapiens BAC clone RP11-237A9 from 4, complete sequence	Eukaryota	98.75	2083	4	9	1	2061	60993	63075	0.0	3618
p_212_ctg2593|quiver:8658-8994:novelINS	gi|28201761|gb|AC129664.7|	Homo sapiens BAC clone RP11-237A9 from 4, complete sequence	Eukaryota	98.24	341	1	3	1	336	65646	65986	9e-162	580
p_212_ctg2593|quiver:9613-10387:novelINS	gi|27901956|gb|AC127385.6|	Homo sapiens BAC clone RP13-489M19 from 4, complete sequence	Eukaryota	99.22	772	3	3	1	769	55392	54621	0.0	1355
p_212_ctg25|quiver:5372847-5373070:novelINS	gi|350994324|dbj|AB609007.1|	Homo sapiens mRNA for patient fukutin, complete cds	Eukaryota	100.00	223	0	0	1	223	2726	2504	9e-109	403
p_212_ctg2607|quiver:0-832:novelINS	gi|315221210|gb|AC242243.2|	Homo sapiens FOSMID clone WI2-1498P16 from chromosome 9, complete sequence	Eukaryota	93.27	788	16	28	1	755	35285	36068	0.0	1090
p_212_ctg2607|quiver:19767-24258:novelINS	gi|1018443493|gb|AC270307.1|	Homo sapiens BAC clone CH17-269F22 from chromosome 4, complete sequence	Eukaryota	75.30	4693	843	77	5	4490	130506	135089	0.0	3177
p_212_ctg2626|quiver:0-127:novelINS	gi|6522988|emb|AL078623.28|	Human DNA sequence from clone RP5-1069C8 on chromosome 20, complete sequence	Eukaryota	100.00	127	0	0	1	127	40269	40395	5e-57	230
p_212_ctg2637|quiver:7613-7782:novelINS	gi|413965661|gb|AC253579.2|	Homo sapiens BAC clone CH17-222N15 from chromosome 1, complete sequence	Eukaryota	99.41	169	1	0	1	169	68603	68435	5e-78	300
p_212_ctg2638|quiver:15144-17011:novelINS	gi|226424061|gb|AC234849.2|	Homo sapiens FOSMID clone ABC8-43017100P16 from chromosome unknown, complete sequence	Eukaryota	88.81	1904	153	26	7	1867	30995	29109	0.0	2410
p_212_ctg2638|quiver:23869-24057:novelINS	gi|690185843|emb|LM795755.1|	Protopolystoma xenopodis genome assembly P_xenopodis_South_Africa ,scaffold PXEA_scaffold0043462	Eukaryota	97.83	184	2	2	1	182	886	703	4e-80	307
p_212_ctg2638|quiver:2950-7491:novelINS	gi|226424061|gb|AC234849.2|	Homo sapiens FOSMID clone ABC8-43017100P16 from chromosome unknown, complete sequence	Eukaryota	78.40	4708	696	89	2	4540	27660	23105	0.0	3793
p_212_ctg2640|quiver:0-13583:novelINS	gi|28372772|gb|AC118282.4|	Homo sapiens BAC clone RP11-1281K21 from 4, complete sequence	Eukaryota	79.66	14344	1948	169	1	13583	70081	84216	0.0	12828
p_212_ctg2650|quiver:0-1634:novelINS	gi|30145825|emb|AL603703.10|	Human DNA sequence from clone RP11-773D16 on chromosome 10 Contains the 3' end of novel gene, a novel gene and a novel pseudogene, complete sequence	Eukaryota	94.94	1660	16	40	3	1597	13638	11982	0.0	2497
p_212_ctg2670|quiver:9184-10074:novelINS	gi|38142492|gb|AC024586.7|	Homo sapiens chromosome 5 clone RP1-9H3, complete sequence	Eukaryota	95.25	906	25	17	1	890	26706	25803	0.0	1380
p_212_ctg2679|quiver:1583-3824:novelINS	gi|337771|gb|M13882.1|HUMSAT17A	Human alpha satellite from the centromeric region DNA with 16 monomer tandem repeats	Eukaryota	87.67	2092	90	99	304	2241	1	2078	0.0	2315
p_212_ctg2679|quiver:22425-23635:novelINS	gi|27436823|gb|AC131274.9|	Homo sapiens chromosome 17, clone RP11-285M22, complete sequence	Eukaryota	83.71	1252	125	49	31	1210	2858	1614	0.0	1189
p_212_ctg2685|quiver:0-597:novelINS	gi|226424061|gb|AC234849.2|	Homo sapiens FOSMID clone ABC8-43017100P16 from chromosome unknown, complete sequence	Eukaryota	94.04	604	16	7	1	597	27387	26797	0.0	913
p_212_ctg2686|quiver:11282-19875:novelINS	gi|305689715|gb|AC242244.2|	Homo sapiens FOSMID clone WI2-3475K21 from chromosome 21, complete sequence	Eukaryota	99.25	7760	2	53	884	8593	42732	34979	0.0	13544
p_212_ctg2686|quiver:21042-23607:novelINS	gi|305689715|gb|AC242244.2|	Homo sapiens FOSMID clone WI2-3475K21 from chromosome 21, complete sequence	Eukaryota	99.61	2572	0	10	1	2565	33808	31240	0.0	4558
p_212_ctg2690|quiver:0-752:novelINS	gi|690830740|emb|LN327017.1|	Spirometra erinaceieuropaei genome assembly S_erinaceieuropaei ,scaffold SPER_contig0103802	Eukaryota	94.12	748	10	8	1	745	849	133	0.0	1146
p_212_ctg2690|quiver:22333-23820:novelINS	gi|59797235|gb|AC156805.2|	Pan troglodytes BAC clone CH251-830G14 from chromosome y, complete sequence	Eukaryota	84.91	1498	187	9	1	1477	147478	148957	0.0	1678
p_212_ctg2697|quiver:15293-22336:novelINS	gi|28189530|dbj|AP001005.6|	Homo sapiens genomic DNA, chromosome 18 clone:RP11-683L23, complete sequence	Eukaryota	79.88	5948	1064	88	1	5880	90174	96056	0.0	5054
p_212_ctg2697|quiver:7422-14238:novelINS	gi|29539563|dbj|AP006328.2|	Homo sapiens genomic DNA, chromosome Un clone:CMF9-135D12, telomere region, complete sequence	Eukaryota	83.79	6895	1010	64	1	6816	8041	1176	0.0	7203
p_212_ctg26|quiver:11156036-11156331:novelINS	gi|29366999|gb|AC018665.9|	Homo sapiens chromosome 17, clone RP11-449J21, complete sequence	Eukaryota	90.79	315	2	18	8	295	136731	136417	4e-102	381
p_212_ctg26|quiver:11435057-11435244:novelINS	gi|17894615|emb|AL513480.21|	Human DNA sequence from clone RP11-416K24 on chromosome 1, complete sequence	Eukaryota	100.00	160	0	0	16	175	40648	40807	1e-74	289
p_212_ctg26|quiver:18320190-18320892:novelINS	gi|22859107|emb|Y13543.2|	Homo sapiens genomic sequence, clone ICRFc112-F151	Eukaryota	99.29	704	3	2	1	702	35254	35957	0.0	1240
p_212_ctg270|quiver:3312791-3314152:novelINS	gi|14031104|emb|AL390955.20|	Human DNA sequence from clone RP5-933K21 on chromosome 6q25.2-26, complete sequence	Eukaryota	85.21	1359	196	3	1	1358	2994	1640	0.0	1535
p_212_ctg2718|quiver:12685-12833:novelINS	gi|413965661|gb|AC253579.2|	Homo sapiens BAC clone CH17-222N15 from chromosome 1, complete sequence	Eukaryota	99.32	148	1	0	1	148	33052	32905	1e-66	262
p_212_ctg2721|quiver:22389-23361:novelINS	gi|33636872|gb|AC144895.2|	Homo sapiens BAC clone RP11-399H16 from 2, complete sequence	Eukaryota	89.86	1026	22	46	14	971	151535	150524	0.0	1249
p_212_ctg2728|quiver:11228-11709:novelINS	gi|13992749|gb|AC079934.3|	Homo sapiens BAC clone RP11-327C24 from UL, complete sequence	Eukaryota	88.96	489	39	6	1	481	34247	34728	3e-175	625
p_212_ctg2728|quiver:22991-23511:novelINS	gi|413965661|gb|AC253579.2|	Homo sapiens BAC clone CH17-222N15 from chromosome 1, complete sequence	Eukaryota	95.23	524	14	10	3	518	33451	32931	0.0	798
p_212_ctg2734|quiver:8798-11701:novelINS	gi|673536550|gb|AC255555.1|	Homo sapiens BAC clone CH17-433K21 from chromosome 4, complete sequence	Eukaryota	97.11	2943	36	44	1	2903	105720	102787	0.0	4771
p_212_ctg273|quiver:183607-183758:novelINS	gi|210147656|gb|AC208385.5|	Homo sapiens FOSMID clone ABC9-46219600B10 from chromosome 11, complete sequence	Eukaryota	98.68	151	2	0	1	151	26317	26467	3e-67	264
p_212_ctg2755|quiver:22855-23171:novelINS	gi|34740422|gb|AC144896.3|	Homo sapiens BAC clone RP11-1129K24 from 2, complete sequence	Eukaryota	92.45	331	10	13	1	316	75592	75922	2e-119	439
p_212_ctg2760|quiver:18660-23132:novelINS	gi|30230917|emb|BX322613.6|	Human DNA sequence from clone RP11-745D9 on chromosome 10, complete sequence	Eukaryota	87.31	4711	344	147	1	4472	177326	182021	0.0	5366
p_212_ctg2762|quiver:0-207:novelINS	gi|1005649059|gb|AC270237.1|	Homo sapiens BAC clone CH17-214D17 from chromosome 11, complete sequence	Eukaryota	98.55	207	2	1	1	207	150215	150010	1e-94	356
p_212_ctg2769|quiver:4638-5006:novelINS	gi|337861|gb|L08570.1|HUMSATIN	Homo sapiens (clone 745-16mer(66)) alpha-satellite repeat	Eukaryota	87.79	393	16	19	1	365	1029	641	3e-118	435
p_212_ctg277|quiver:12686-18384:novelINS	gi|344179188|gb|AC203660.3|	Homo sapiens FOSMID clone ABC10-44455000E13 from chromosome 1, complete sequence	Eukaryota	89.50	1010	42	18	30	1026	16005	15047	0.0	1321
p_212_ctg277|quiver:50676-52264:novelINS	gi|928082590|ref|XM_014000709.1|	PREDICTED: Austrofundulus limnaeus spore wall protein 2-like (LOC106512004), partial mRNA	Eukaryota	69.39	1578	440	16	32	1569	338	1912	7e-178	636
p_212_ctg2790|quiver:0-184:novelINS	gi|337628|gb|M18120.1|HUMRSCNTF	Human alphoid repeat (alpha-RI-DNA), clone alpha-72	Eukaryota	97.85	186	2	2	1	184	143	328	3e-81	311
p_212_ctg2796|quiver:0-5367:novelINS	gi|28394386|gb|AC026131.4|	Homo sapiens chromosome 10, clone XX-XX, complete sequence	Eukaryota	71.34	5538	1300	81	1	5344	146525	151969	0.0	2726
p_212_ctg2796|quiver:14010-22880:novelINS	gi|229459257|emb|FP236243.10|	Human DNA sequence from clone CH507-416A10 on chromosome 21, complete sequence	Eukaryota	81.61	9290	1054	104	1	8870	36564	27509	0.0	9175
p_212_ctg2797|quiver:19715-22923:novelINS	gi|13435276|gb|AC068123.5|AC068123	Homo sapiens BAC clone RP11-242E13 from Y, complete sequence	Eukaryota	90.99	3451	55	179	2	3208	34841	31403	0.0	4246
p_212_ctg27|quiver:2505282-2505628:novelINS	gi|119709452|emb|CU310074.1|	Human DNA sequence from clone XX-NCIH2171_9G20, complete sequence	Eukaryota	97.05	339	9	1	8	346	101560	101223	7e-157	563
p_212_ctg2800|quiver:0-2302:novelINS	gi|337771|gb|M13882.1|HUMSAT17A	Human alpha satellite from the centromeric region DNA with 16 monomer tandem repeats	Eukaryota	87.07	2197	76	123	1	1991	2195	1	0.0	2315
p_212_ctg2803|quiver:0-479:novelINS	gi|413965661|gb|AC253579.2|	Homo sapiens BAC clone CH17-222N15 from chromosome 1, complete sequence	Eukaryota	92.69	506	8	5	1	479	33382	32879	0.0	749
p_212_ctg2804|quiver:0-201:novelINS	gi|254553594|gb|AC236075.3|	Homo sapiens FOSMID clone ABC8-685522J13 from chromosome unknown, complete sequence	Eukaryota	99.50	202	0	1	1	201	41086	41287	1e-94	356
p_212_ctg2808|quiver:3417-3633:novelINS	gi|337868|gb|L08535.1|HUMSATLD	Homo sapiens (clone 4C-13mer(37)) alpha-satellite repeat	Eukaryota	99.08	217	1	1	1	216	684	468	9e-102	379
p_212_ctg2810|quiver:14463-14888:novelINS	gi|13992749|gb|AC079934.3|	Homo sapiens BAC clone RP11-327C24 from UL, complete sequence	Eukaryota	98.35	425	7	0	1	425	45161	45585	0.0	735
p_212_ctg2824|quiver:6451-8063:novelINS	gi|23268261|gb|AC129782.3|	Homo sapiens BAC clone RP11-28O7 from UL, complete sequence	Eukaryota	95.22	1673	18	48	1	1612	12266	10595	0.0	2497
p_212_ctg2834|quiver:12567-12905:novelINS	gi|284391881|emb|FP565794.2|	Human DNA sequence from clone ABC10-44500200G24 on chromosome 10, complete sequence	Eukaryota	89.68	339	28	3	1	338	5826	5494	1e-121	446
p_212_ctg2834|quiver:15872-22761:novelINS	gi|15789230|gb|AC022370.28|	Homo sapiens chromosome UL clone RP11-22O10, complete sequence	Eukaryota	86.85	6965	567	63	1	6889	172192	165501	0.0	8462
p_212_ctg2842|quiver:15661-16066:novelINS	gi|413965661|gb|AC253579.2|	Homo sapiens BAC clone CH17-222N15 from chromosome 1, complete sequence	Eukaryota	98.77	405	5	0	1	405	36159	36563	0.0	708
p_212_ctg2853|quiver:0-1119:novelINS	gi|226424061|gb|AC234849.2|	Homo sapiens FOSMID clone ABC8-43017100P16 from chromosome unknown, complete sequence	Eukaryota	96.57	1137	19	1	1	1117	26166	27302	0.0	1889
p_212_ctg2853|quiver:10451-11554:novelINS	gi|226424061|gb|AC234849.2|	Homo sapiens FOSMID clone ABC8-43017100P16 from chromosome unknown, complete sequence	Eukaryota	96.43	1121	20	1	1	1101	30878	31998	0.0	1855
p_212_ctg2853|quiver:13936-15034:novelINS	gi|226424061|gb|AC234849.2|	Homo sapiens FOSMID clone ABC8-43017100P16 from chromosome unknown, complete sequence	Eukaryota	96.51	1116	19	1	1	1096	26187	27302	0.0	1851
p_212_ctg2853|quiver:20896-22493:novelINS	gi|226424061|gb|AC234849.2|	Homo sapiens FOSMID clone ABC8-43017100P16 from chromosome unknown, complete sequence	Eukaryota	96.73	1620	28	6	1	1597	26187	27804	0.0	2679
p_212_ctg2853|quiver:3501-4594:novelINS	gi|226424061|gb|AC234849.2|	Homo sapiens FOSMID clone ABC8-43017100P16 from chromosome unknown, complete sequence	Eukaryota	96.24	1116	17	2	1	1091	26187	27302	0.0	1837
p_212_ctg2860|quiver:22273-22427:novelINS	gi|35821|emb|Z14069.1|	H.sapiens alpha satellite DNA (clone pW14-24)	Eukaryota	98.71	155	0	2	1	154	212	59	3e-67	264
p_212_ctg2870|quiver:5493-6390:novelINS	gi|15723829|emb|AL603755.4|	Human DNA sequence from clone RP11-136G2 on chromosome 6, complete sequence	Eukaryota	91.94	583	11	29	1	548	166701	166120	0.0	742
p_212_ctg2871|quiver:22140-22362:novelINS	gi|353526010|gb|JN023091.1|	Homo sapiens isolate 113-2N HPV58-cellular junction, genomic sequence	Eukaryota	98.20	222	2	2	1	222	363	144	1e-100	376
p_212_ctg2889|quiver:0-2843:novelINS	gi|34740422|gb|AC144896.3|	Homo sapiens BAC clone RP11-1129K24 from 2, complete sequence	Eukaryota	88.49	2901	243	62	9	2824	124382	127276	0.0	3528
p_212_ctg2890|quiver:14080-14229:novelINS	gi|23268261|gb|AC129782.3|	Homo sapiens BAC clone RP11-28O7 from UL, complete sequence	Eukaryota	100.00	149	0	0	1	149	6670	6818	8e-69	269
p_212_ctg2894|quiver:0-574:novelINS	gi|339895995|gb|AC243946.3|	Homo sapiens BAC clone CH17-106M7 from chromosome 6, complete sequence	Eukaryota	94.43	592	14	9	1	574	58245	58835	0.0	895
p_212_ctg28|quiver:15641070-15641378:novelINS	gi|194394163|ref|NG_008272.1|	Homo sapiens solute carrier family 17 member 5 (SLC17A5), RefSeqGene on chromosome 6	Eukaryota	95.86	314	7	4	1	308	57242	57555	3e-136	495
p_212_ctg2903|quiver:21838-22050:novelINS	gi|19849381|gb|AC107939.5|	Homo sapiens chromosome 11, clone RP11-48O9, complete sequence	Eukaryota	98.30	176	1	2	1	174	116224	116049	9e-77	297
p_212_ctg2904|quiver:0-1343:novelINS	gi|315713612|gb|AC243072.2|	Homo sapiens FOSMID clone ABC12-49112900G18 from chromosome 4, complete sequence	Eukaryota	81.71	1394	127	15	1	1339	3843	2523	0.0	1413
p_212_ctg2904|quiver:17685-22204:novelINS	gi|1018443493|gb|AC270307.1|	Homo sapiens BAC clone CH17-269F22 from chromosome 4, complete sequence	Eukaryota	77.00	4839	626	88	1	4519	160259	155588	0.0	3752
p_212_ctg2904|quiver:2823-16274:novelINS	gi|26986528|gb|AC119751.3|	Homo sapiens BAC clone RP11-241F15 from 4, complete sequence	Eukaryota	78.38	14195	1829	244	11	13441	144428	158146	0.0	11780
p_212_ctg2908|quiver:9049-9382:novelINS	gi|555290194|gb|AC254809.1|	Homo sapiens BAC clone CH17-38H6 from chromosome 2, complete sequence	Eukaryota	98.19	332	6	0	2	333	110837	111168	1e-159	572
p_212_ctg2936|quiver:21340-21995:novelINS	gi|13992749|gb|AC079934.3|	Homo sapiens BAC clone RP11-327C24 from UL, complete sequence	Eukaryota	97.56	657	10	6	1	655	39417	38765	0.0	1092
p_212_ctg2937|quiver:20956-21311:novelINS	gi|10046741|emb|AJ297042.1|	Homo sapiens SDS-stable vimentin-bound DNA fragment HEF42VIM2	Eukaryota	97.18	354	8	2	1	354	28	379	6e-164	587
p_212_ctg2937|quiver:4817-5123:novelINS	gi|413965661|gb|AC253579.2|	Homo sapiens BAC clone CH17-222N15 from chromosome 1, complete sequence	Eukaryota	97.06	306	9	0	1	306	62731	62426	3e-141	511
p_212_ctg293|quiver:2134030-2134165:novelINS	gi|341572553|ref|NG_029518.1|	Homo sapiens sestrin 1 (SESN1), RefSeqGene on chromosome 6	Eukaryota	97.76	134	3	0	2	135	52337	52204	2e-56	228
p_212_ctg2943|quiver:0-14757:novelINS	gi|5757546|gb|AC004902.2|AC004902	Homo sapiens PAC clone RP5-823F17 from 7q36, complete sequence	Eukaryota	76.06	13646	2011	269	1164	14289	59524	46615	0.0	9800
p_212_ctg2943|quiver:17175-21923:novelINS	gi|24430224|emb|AL671532.13|	Human DNA sequence from clone RP11-512A4 on chromosome 14, complete sequence	Eukaryota	89.41	4776	465	37	8	4748	68201	72970	0.0	6203
p_212_ctg2946|quiver:0-505:novelINS	gi|687909963|emb|LK979248.1|	Dracunculus medinensis genome assembly D_medinensis_Ghana ,scaffold DME_contig0000878	Eukaryota	95.16	516	14	8	1	505	914	1429	0.0	792
p_212_ctg2946|quiver:14991-21905:novelINS	gi|33636872|gb|AC144895.2|	Homo sapiens BAC clone RP11-399H16 from 2, complete sequence	Eukaryota	87.86	7152	547	211	65	6907	145946	153085	0.0	8323
p_212_ctg2948|quiver:0-360:novelINS	gi|284391881|emb|FP565794.2|	Human DNA sequence from clone ABC10-44500200G24 on chromosome 10, complete sequence	Eukaryota	94.71	359	16	3	1	356	33913	33555	5e-153	551
p_212_ctg2951|quiver:0-15300:novelINS	gi|15789230|gb|AC022370.28|	Homo sapiens chromosome UL clone RP11-22O10, complete sequence	Eukaryota	72.12	15619	3206	343	1	15161	36388	21461	0.0	8022
p_212_ctg2967|quiver:21573-21734:novelINS	gi|29124082|gb|AC106819.3|	Homo sapiens chromosome 16 clone RP11-696P19, complete sequence	Eukaryota	99.38	161	0	1	1	161	7438	7597	1e-72	282
p_212_ctg2970|quiver:0-1821:novelINS	gi|36796635|emb|BX649480.3|	Human DNA sequence from clone RP11-22O10 on chromosome 10, complete sequence	Eukaryota	90.86	1881	104	21	1	1821	176196	178068	0.0	2583
p_212_ctg2970|quiver:11370-11885:novelINS	gi|413965661|gb|AC253579.2|	Homo sapiens BAC clone CH17-222N15 from chromosome 1, complete sequence	Eukaryota	95.17	518	22	1	1	515	78127	78644	0.0	820
p_212_ctg2970|quiver:19660-20980:novelINS	gi|13992749|gb|AC079934.3|	Homo sapiens BAC clone RP11-327C24 from UL, complete sequence	Eukaryota	85.34	1371	104	9	47	1320	7009	5639	0.0	1613
p_212_ctg2970|quiver:7926-8055:novelINS	gi|15789230|gb|AC022370.28|	Homo sapiens chromosome UL clone RP11-22O10, complete sequence	Eukaryota	100.00	129	0	0	1	129	154881	155009	5e-58	233
p_212_ctg2981|quiver:6378-7734:novelINS	gi|413965661|gb|AC253579.2|	Homo sapiens BAC clone CH17-222N15 from chromosome 1, complete sequence	Eukaryota	93.12	1366	70	20	2	1356	54963	56315	0.0	1972
p_212_ctg2994|quiver:17706-21313:novelINS	gi|35979|emb|X06646.1|	Human alphoid-like repetitive DNA (Sau3A family) L-region	Eukaryota	81.66	2896	296	141	174	2852	3	2880	0.0	2405
p_212_ctg2994|quiver:4747-13155:novelINS	gi|27436823|gb|AC131274.9|	Homo sapiens chromosome 17, clone RP11-285M22, complete sequence	Eukaryota	77.97	8483	1571	236	56	8280	16277	7835	0.0	6076
p_212_ctg299|quiver:1651886-1652184:novelINS	gi|1042161087|ref|NG_051040.1|	Homo sapiens polypeptide N-acetylgalactosaminyltransferase 14 (GALNT14), RefSeqGene on chromosome 2	Eukaryota	98.66	299	3	1	1	298	23553	23851	2e-143	518
p_212_ctg2|quiver:14439912-14440671:novelINS	gi|354548772|emb|FP700112.17|	Human DNA sequence from clone CH17-81M15 on chromosome 1, complete sequence	Eukaryota	94.59	758	31	6	6	759	19562	18811	0.0	1164
p_212_ctg3001|quiver:21314-21525:novelINS	gi|23268261|gb|AC129782.3|	Homo sapiens BAC clone RP11-28O7 from UL, complete sequence	Eukaryota	98.11	212	2	2	1	211	6665	6875	3e-95	358
p_212_ctg3001|quiver:9439-10425:novelINS	gi|23268261|gb|AC129782.3|	Homo sapiens BAC clone RP11-28O7 from UL, complete sequence	Eukaryota	89.74	965	66	18	3	947	5160	6111	0.0	1243
p_212_ctg3007|quiver:11948-21508:novelINS	gi|36796635|emb|BX649480.3|	Human DNA sequence from clone RP11-22O10 on chromosome 10, complete sequence	Eukaryota	82.47	9431	1407	156	345	9560	99899	109298	0.0	9074
p_212_ctg3007|quiver:4960-9430:novelINS	gi|24430224|emb|AL671532.13|	Human DNA sequence from clone RP11-512A4 on chromosome 14, complete sequence	Eukaryota	83.13	4476	723	29	6	4470	96921	92467	0.0	4567
p_212_ctg3007|quiver:694-1207:novelINS	gi|1032200630|ref|NG_034189.2|	Homo sapiens double homeobox 4 (DUX4), RefSeqGene on chromosome 4	Eukaryota	86.94	513	61	6	2	513	5031	5538	4e-168	601
p_212_ctg3013|quiver:0-1290:novelINS	gi|5757546|gb|AC004902.2|AC004902	Homo sapiens PAC clone RP5-823F17 from 7q36, complete sequence	Eukaryota	99.23	1297	2	6	1	1290	51836	50541	0.0	2275
p_212_ctg3018|quiver:10835-21408:novelINS	gi|766944353|gb|AC256225.1|	Homo sapiens BAC clone CH17-453E3 from chromosome 7, complete sequence	Eukaryota	82.75	9686	1581	64	121	9765	214899	224535	0.0	9726
p_212_ctg3018|quiver:6798-7917:novelINS	gi|226815728|emb|CU638690.5|	Human DNA sequence from clone CH507-239L24 on chromosome 21, complete sequence	Eukaryota	96.65	806	26	1	1	806	43691	44495	0.0	1328
p_212_ctg3029|quiver:3214-6110:novelINS	gi|27436823|gb|AC131274.9|	Homo sapiens chromosome 17, clone RP11-285M22, complete sequence	Eukaryota	90.22	2924	238	42	19	2896	10362	7441	0.0	3838
p_212_ctg3039|quiver:20703-21350:novelINS	gi|114416911|emb|BX088702.10|	Human DNA sequence from clone RP11-49E18 on chromosome 9, complete sequence	Eukaryota	97.07	649	5	12	2	644	107411	106771	0.0	1043
p_212_ctg3044|quiver:6784-6975:novelINS	gi|29124082|gb|AC106819.3|	Homo sapiens chromosome 16 clone RP11-696P19, complete sequence	Eukaryota	100.00	191	0	0	1	191	12811	12621	2e-91	345
p_212_ctg3051|quiver:8093-8726:novelINS	gi|28884|emb|Z12006.1|	Homo sapiens alpha satellite DNA	Eukaryota	97.97	640	6	7	1	633	1981	1342	0.0	1070
p_212_ctg3057|quiver:14655-21190:novelINS	gi|16416222|emb|AL590623.16|	Human DNA sequence from clone RP11-96F8 on chromosome 10, complete sequence	Eukaryota	74.78	6821	1258	97	4	6535	28499	21852	0.0	4525
p_212_ctg3061|quiver:0-10141:novelINS	gi|157743888|gb|AC200161.3|	Pan troglodytes BAC clone CH251-664L10 from chromosome 7, complete sequence	Eukaryota	83.35	5449	867	30	4718	10141	72479	67046	0.0	5638
p_212_ctg3064|quiver:0-2625:novelINS	gi|35979|emb|X06646.1|	Human alphoid-like repetitive DNA (Sau3A family) L-region	Eukaryota	91.77	2649	84	79	98	2623	2878	241	0.0	3559
p_212_ctg3072|quiver:0-6357:novelINS	gi|261857420|emb|FP325315.5|	Human DNA sequence from clone CH17-459F24 on chromosome 9, complete sequence	Eukaryota	83.22	6544	883	146	3	6355	188775	182256	0.0	6387
p_212_ctg3072|quiver:7884-8015:novelINS	gi|1039301576|gb|AC270859.1|	Homo sapiens chromosome 16 clone VMRC53-110O17, complete sequence	Eukaryota	99.22	128	1	0	4	131	175663	175790	7e-56	226
p_212_ctg3076|quiver:20498-21238:novelINS	gi|29335778|dbj|AP006310.1|	Homo sapiens genomic DNA, chromosome Un clone:CMF-21K2, telomere region, complete sequence	Eukaryota	97.45	746	6	12	2	734	20587	21332	0.0	1218
p_212_ctg3078|quiver:12305-14840:novelINS	gi|690185843|emb|LM795755.1|	Protopolystoma xenopodis genome assembly P_xenopodis_South_Africa ,scaffold PXEA_scaffold0043462	Eukaryota	93.41	1714	37	5	1	1682	23	1692	0.0	2637
p_212_ctg3078|quiver:20329-21125:novelINS	gi|226424061|gb|AC234849.2|	Homo sapiens FOSMID clone ABC8-43017100P16 from chromosome unknown, complete sequence	Eukaryota	91.18	816	48	5	1	792	27941	28756	0.0	1146
p_212_ctg3081|quiver:20703-21167:novelINS	gi|31072092|gb|AC144903.1|	Homo sapiens BAC clone RP11-1382L3 from UL, complete sequence	Eukaryota	90.10	495	14	21	1	464	2798	2308	3e-170	609
p_212_ctg3084|quiver:19821-21014:novelINS	gi|27436823|gb|AC131274.9|	Homo sapiens chromosome 17, clone RP11-285M22, complete sequence	Eukaryota	92.21	1207	76	17	2	1192	1507	2711	0.0	1692
p_212_ctg3086|quiver:12482-21123:novelINS	gi|28394386|gb|AC026131.4|	Homo sapiens chromosome 10, clone XX-XX, complete sequence	Eukaryota	77.60	9095	1371	116	18	8639	117745	126646	0.0	7295
p_212_ctg3087|quiver:1309-3673:novelINS	gi|18057075|gb|AC020760.6|	Homo sapiens chromosome 16 clone RP11-151C19, complete sequence	Eukaryota	71.60	2648	408	153	13	2357	29387	31993	0.0	1005
p_212_ctg3087|quiver:15394-21074:novelINS	gi|18057075|gb|AC020760.6|	Homo sapiens chromosome 16 clone RP11-151C19, complete sequence	Eukaryota	72.44	6124	1034	282	3	5680	27718	33633	0.0	2753
p_212_ctg3099|quiver:0-1689:novelINS	gi|27436823|gb|AC131274.9|	Homo sapiens chromosome 17, clone RP11-285M22, complete sequence	Eukaryota	82.34	1823	182	88	1	1689	3321	1505	0.0	1566
p_212_ctg30|quiver:16182857-16183351:novelINS	gi|119372449|gb|AC191230.2|	Pan troglodytes BAC clone CH251-597H18 from chromosome 7, complete sequence	Eukaryota	95.18	498	19	4	1	494	1528	2024	0.0	776
p_212_ctg3102|quiver:0-253:novelINS	gi|326694019|gb|AC242678.2|	Homo sapiens FOSMID clone ABC13-47600800F6 from chromosome 2, complete sequence	Eukaryota	88.57	280	5	16	1	253	12935	13214	1e-81	313
p_212_ctg3105|quiver:14852-15775:novelINS	gi|29124082|gb|AC106819.3|	Homo sapiens chromosome 16 clone RP11-696P19, complete sequence	Eukaryota	97.51	924	12	2	1	923	18917	18004	0.0	1564
p_212_ctg3105|quiver:20967-21097:novelINS	gi|399923202|emb|FP885539.3|	Human DNA sequence from clone RP11-696P19 on chromosome 16, complete sequence	Eukaryota	99.24	131	0	1	1	130	10539	10669	2e-56	228
p_212_ctg3108|quiver:0-980:novelINS	gi|35979|emb|X06646.1|	Human alphoid-like repetitive DNA (Sau3A family) L-region	Eukaryota	84.07	879	58	53	1	800	2006	2881	0.0	789
p_212_ctg310|quiver:1211281-1211712:novelINS	gi|4376012|emb|AL034429.1|	Human DNA sequence from clone RP5-894K16 on chromosome 20q113.11-13.13, complete sequence	Eukaryota	88.63	343	34	3	66	406	121522	121861	1e-117	434
p_212_ctg3116|quiver:19938-20911:novelINS	gi|413965661|gb|AC253579.2|	Homo sapiens BAC clone CH17-222N15 from chromosome 1, complete sequence	Eukaryota	93.07	995	33	25	1	973	33054	32074	0.0	1404
p_212_ctg3126|quiver:20522-21053:novelINS	gi|894216365|gb|AC270088.1|	Homo sapiens BAC clone CH17-390E16 from chromosome 16, complete sequence	Eukaryota	76.71	554	92	9	1	525	67978	67433	2e-110	410
p_212_ctg3127|quiver:0-254:novelINS	gi|257796343|gb|AC237676.1|	Homo sapiens BAC clone RP11-85C8 from chromosome 2, complete sequence	Eukaryota	86.60	291	2	9	1	254	13022	13312	3e-90	342
p_212_ctg3128|quiver:18604-20812:novelINS	gi|413965661|gb|AC253579.2|	Homo sapiens BAC clone CH17-222N15 from chromosome 1, complete sequence	Eukaryota	93.81	2229	101	30	10	2208	77739	75518	0.0	3296
p_212_ctg3133|quiver:7270-7687:novelINS	gi|23268261|gb|AC129782.3|	Homo sapiens BAC clone RP11-28O7 from UL, complete sequence	Eukaryota	97.61	418	9	1	1	417	8594	8177	0.0	706
p_212_ctg3133|quiver:9932-11281:novelINS	gi|23268261|gb|AC129782.3|	Homo sapiens BAC clone RP11-28O7 from UL, complete sequence	Eukaryota	89.00	1118	85	16	10	1118	14645	13557	0.0	1424
p_212_ctg3134|quiver:9025-9231:novelINS	gi|33620417|dbj|AP006564.1|	Homo sapiens genomic DNA, chromosome 18 clone:RP11-1157N02_A, complete sequence	Eukaryota	91.21	182	2	6	33	206	16288	16113	2e-60	242
p_212_ctg3140|quiver:17173-20645:novelINS	gi|27436823|gb|AC131274.9|	Homo sapiens chromosome 17, clone RP11-285M22, complete sequence	Eukaryota	82.92	3513	446	105	95	3472	11518	8025	0.0	3296
p_212_ctg3145|quiver:16365-17417:novelINS	gi|24580360|gb|AC106824.2|	Homo sapiens chromosome 5 clone RP11-81H9, complete sequence	Eukaryota	96.16	1041	23	17	26	1051	37097	38135	0.0	1636
p_212_ctg3145|quiver:4163-4989:novelINS	gi|37991841|gb|AC009022.10|	Homo sapiens chromosome 16 clone RP11-106J23, complete sequence	Eukaryota	93.55	837	36	15	5	826	91201	92034	0.0	1214
p_212_ctg3149|quiver:14479-15579:novelINS	gi|226815728|emb|CU638690.5|	Human DNA sequence from clone CH507-239L24 on chromosome 21, complete sequence	Eukaryota	95.77	803	27	6	1	796	43691	44493	0.0	1274
p_212_ctg3149|quiver:18496-20576:novelINS	gi|226815728|emb|CU638690.5|	Human DNA sequence from clone CH507-239L24 on chromosome 21, complete sequence	Eukaryota	91.82	2090	152	12	1	2076	45023	47107	0.0	2962
p_212_ctg314|quiver:1390652-1390794:novelINS	gi|1034054554|ref|XM_016946257.1|	PREDICTED: Pan troglodytes mucin-3A-like (LOC107972004), partial mRNA	Eukaryota	97.12	139	4	0	4	142	8530	8392	5e-58	233
p_212_ctg3150|quiver:1435-3606:novelINS	gi|315221210|gb|AC242243.2|	Homo sapiens FOSMID clone WI2-1498P16 from chromosome 9, complete sequence	Eukaryota	92.37	2241	75	72	19	2171	13416	11184	0.0	3032
p_212_ctg3153|quiver:14517-15605:novelINS	gi|15723829|emb|AL603755.4|	Human DNA sequence from clone RP11-136G2 on chromosome 6, complete sequence	Eukaryota	91.55	1124	30	44	4	1063	164769	165891	0.0	1460
p_212_ctg3159|quiver:0-5084:novelINS	gi|24430224|emb|AL671532.13|	Human DNA sequence from clone RP11-512A4 on chromosome 14, complete sequence	Eukaryota	81.69	5182	820	98	4	5081	20292	15136	0.0	4742
p_212_ctg3159|quiver:12790-13172:novelINS	gi|11120735|ref|NM_012146.1|	Homo sapiens double homeobox 1 (DUX1), mRNA	Eukaryota	98.45	387	1	5	1	382	935	549	0.0	654
p_212_ctg3159|quiver:14244-18784:novelINS	gi|24430224|emb|AL671532.13|	Human DNA sequence from clone RP11-512A4 on chromosome 14, complete sequence	Eukaryota	84.79	4418	625	37	160	4538	67104	71513	0.0	4814
p_212_ctg3159|quiver:20171-20560:novelINS	gi|1031698862|ref|NG_034171.3|	Homo sapiens double homeobox 4 like 26 (DUX4L26) pseudogene on chromosome 3	Eukaryota	92.07	391	29	2	1	389	417	27	3e-155	558
p_212_ctg3159|quiver:6058-11681:novelINS	gi|374427280|gb|JN211119.1|	Homo sapiens clone pAH41 satellite beta sequence	Eukaryota	82.64	5675	913	61	1	5622	4676	10331	0.0	5584
p_212_ctg3160|quiver:0-11667:novelINS	gi|324121011|gb|AC242388.2|	Homo sapiens FOSMID clone ABC10-44524400M15 from chromosome 10, complete sequence	Eukaryota	78.61	11848	2263	198	4	11667	18113	6353	0.0	9294
p_212_ctg3179|quiver:0-350:novelINS	gi|690951336|emb|LN462139.1|	Spirometra erinaceieuropaei genome assembly S_erinaceieuropaei ,scaffold SPER_contig0210703	Eukaryota	95.33	364	1	1	1	348	73	436	5e-165	590
p_212_ctg3179|quiver:11202-21498:novelINS	gi|13435276|gb|AC068123.5|AC068123	Homo sapiens BAC clone RP11-242E13 from Y, complete sequence	Eukaryota	93.34	10474	423	34	3	10294	77774	88154	0.0	15836
p_212_ctg31|quiver:7684674-7686190:novelINS	gi|159884631|gb|AC197796.3|	MACACA MULATTA BAC clone CH250-403K14 from chromosome 19, complete sequence	Eukaryota	86.15	455	56	4	891	1344	68105	68553	8e-145	526
p_212_ctg3201|quiver:0-2497:novelINS	gi|226424061|gb|AC234849.2|	Homo sapiens FOSMID clone ABC8-43017100P16 from chromosome unknown, complete sequence	Eukaryota	85.03	2532	307	23	3	2497	31605	29109	0.0	2819
p_212_ctg3201|quiver:8706-11928:novelINS	gi|226424061|gb|AC234849.2|	Homo sapiens FOSMID clone ABC8-43017100P16 from chromosome unknown, complete sequence	Eukaryota	81.82	3223	497	40	51	3222	32293	29109	0.0	3070
p_212_ctg3203|quiver:19279-20117:novelINS	gi|13992749|gb|AC079934.3|	Homo sapiens BAC clone RP11-327C24 from UL, complete sequence	Eukaryota	97.73	838	17	2	1	838	42629	41794	0.0	1418
p_212_ctg3208|quiver:7750-7925:novelINS	gi|20068427|emb|AL445183.19|	Human DNA sequence from clone RP11-334A14 on chromosome 1, complete sequence	Eukaryota	100.00	175	0	0	1	175	176067	175893	7e-83	316
p_212_ctg3223|quiver:19534-20041:novelINS	gi|337771|gb|M13882.1|HUMSAT17A	Human alpha satellite from the centromeric region DNA with 16 monomer tandem repeats	Eukaryota	99.02	511	0	4	1	507	1365	856	0.0	886
p_212_ctg3226|quiver:0-270:novelINS	gi|226424061|gb|AC234849.2|	Homo sapiens FOSMID clone ABC8-43017100P16 from chromosome unknown, complete sequence	Eukaryota	93.26	267	17	1	5	270	27459	27725	5e-107	398
p_212_ctg3230|quiver:10478-10790:novelINS	gi|312147483|gb|AC242844.2|	Homo sapiens FOSMID clone ABC10-44660000A8 from chromosome 1, complete sequence	Eukaryota	98.11	317	1	5	1	312	33776	34092	4e-146	527
p_212_ctg3232|quiver:0-387:novelINS	gi|23268261|gb|AC129782.3|	Homo sapiens BAC clone RP11-28O7 from UL, complete sequence	Eukaryota	97.96	392	3	5	1	387	11220	11611	0.0	654
p_212_ctg3233|quiver:7078-20112:novelINS	gi|24080700|gb|AC007640.13|	Homo sapiens chromosome 11, clone RP11-89A1, complete sequence	Eukaryota	82.50	6091	973	65	1	6019	126868	132937	0.0	5970
p_212_ctg3234|quiver:0-864:novelINS	gi|29124082|gb|AC106819.3|	Homo sapiens chromosome 16 clone RP11-696P19, complete sequence	Eukaryota	97.64	848	17	1	1	848	20192	21036	0.0	1438
p_212_ctg3234|quiver:14837-15658:novelINS	gi|399923202|emb|FP885539.3|	Human DNA sequence from clone RP11-696P19 on chromosome 16, complete sequence	Eukaryota	86.67	840	90	6	1	821	3235	2399	0.0	1003
p_212_ctg3234|quiver:6387-6578:novelINS	gi|29124082|gb|AC106819.3|	Homo sapiens chromosome 16 clone RP11-696P19, complete sequence	Eukaryota	98.95	191	2	0	1	191	18727	18917	9e-89	336
p_212_ctg3237|quiver:0-1137:novelINS	gi|337871|gb|L08538.1|HUMSATLG	Homo sapiens (clone 4C-15mer(38)) alpha-satellite repeat	Eukaryota	81.47	1171	175	30	3	1135	1293	127	0.0	1036
p_212_ctg3237|quiver:19531-20315:novelINS	gi|27436823|gb|AC131274.9|	Homo sapiens chromosome 17, clone RP11-285M22, complete sequence	Eukaryota	91.87	787	56	8	2	782	4396	5180	0.0	1103
p_212_ctg3259|quiver:15443-17320:novelINS	gi|226424061|gb|AC234849.2|	Homo sapiens FOSMID clone ABC8-43017100P16 from chromosome unknown, complete sequence	Eukaryota	87.55	1903	188	8	1	1870	29109	30995	0.0	2372
p_212_ctg3273|quiver:1983-2129:novelINS	gi|413965661|gb|AC253579.2|	Homo sapiens BAC clone CH17-222N15 from chromosome 1, complete sequence	Eukaryota	100.00	146	0	0	1	146	9280	9135	3e-67	264
p_212_ctg328|quiver:1907262-1907906:novelINS	gi|446713278|ref|NM_001009931.2|	Homo sapiens hornerin (HRNR), mRNA	Eukaryota	98.60	643	5	4	1	640	5635	6276	0.0	1104
p_212_ctg3302|quiver:0-7371:novelINS	gi|284391881|emb|FP565794.2|	Human DNA sequence from clone ABC10-44500200G24 on chromosome 10, complete sequence	Eukaryota	83.28	7702	855	82	1	7348	14314	6692	0.0	8103
p_212_ctg3302|quiver:10542-23482:novelINS	gi|33147491|gb|AC145751.1|	Homo sapiens fosmid clone XXFOS-802503B4 from 2, complete sequence	Eukaryota	75.19	13720	2361	237	1	12894	16908	3406	0.0	9268
p_212_ctg33|quiver:13605-13885:novelINS	gi|257796332|gb|AC216975.4|	Homo sapiens FOSMID clone ABC11-48019100H24 from chromosome 5, complete sequence	Eukaryota	91.10	281	24	1	1	280	28581	28861	7e-105	390
p_212_ctg340|quiver:2300961-2301277:novelINS	gi|1027250629|ref|NG_047159.1|	Homo sapiens non-SMC condensin II complex subunit G2 (NCAPG2), RefSeqGene on chromosome 7	Eukaryota	95.00	320	11	5	1	316	42267	41949	4e-134	488
p_212_ctg347|quiver:0-3137:novelINS	gi|14031104|emb|AL390955.20|	Human DNA sequence from clone RP5-933K21 on chromosome 6q25.2-26, complete sequence	Eukaryota	85.50	3139	440	9	1	3136	3135	9	0.0	3582
p_212_ctg34|quiver:16691361-16698844:novelINS	gi|28372772|gb|AC118282.4|	Homo sapiens BAC clone RP11-1281K21 from 4, complete sequence	Eukaryota	76.34	7980	1286	112	11	7483	43618	51502	0.0	5918
p_212_ctg355|quiver:1312530-1319188:novelINS	gi|37518551|emb|BX322799.22|	Human DNA sequence from clone RP13-927H1 on chromosome 9, complete sequence	Eukaryota	93.20	868	53	6	1718	2583	24291	25154	0.0	1278
p_212_ctg355|quiver:1719598-1722729:novelINS	gi|283837826|ref|NG_011776.1|	Homo sapiens euchromatic histone lysine methyltransferase 1 (EHMT1), RefSeqGene on chromosome 9	Eukaryota	94.15	564	12	14	2128	2681	102026	102578	0.0	825
p_212_ctg35|quiver:12001614-12002461:novelINS	gi|25815278|gb|AC068787.41|	Homo sapiens 12 BAC RP11-483I24 (Roswell Park Cancer Institute Human BAC Library) complete sequence	Eukaryota	89.34	619	6	12	1	597	79830	80410	0.0	820
p_212_ctg35|quiver:15179248-15179714:novelINS	gi|1043015352|emb|LT571452.1|	Pongo pygmaeus genome assembly, chromosome: XII	Eukaryota	95.35	301	14	0	1	301	133520968	133521268	9e-132	480
p_212_ctg365|quiver:950818-951371:novelINS	gi|18390178|gb|AC011411.4|	Homo sapiens chromosome 5 clone CTB-78O21, complete sequence	Eukaryota	95.90	195	7	1	1	195	74755	74948	3e-81	313
p_212_ctg366|quiver:2033096-2033263:novelINS	gi|289177253|gb|AC239664.2|	Homo sapiens FOSMID clone COR2A-DD0002RZKNU_P21 from chromosome 20, complete sequence	Eukaryota	91.02	167	15	0	1	167	28025	28191	6e-58	233
p_212_ctg36|quiver:1313825-1314018:novelINS	gi|921274081|ref|NG_042826.1|	Homo sapiens ceramide synthase 3 (CERS3), RefSeqGene on chromosome 15	Eukaryota	92.82	181	7	1	1	175	5198	5378	1e-68	269
p_212_ctg386|quiver:1191770-1192101:novelINS	gi|3242453|dbj|AB006136.1|	Homo sapiens gene for alpha 1,2-fucosyltransferase, 5'flanking region and partial cds	Eukaryota	98.70	308	1	1	24	331	1	305	9e-149	536
p_212_ctg386|quiver:781457-782068:novelINS	gi|256000871|gb|AC193917.4|	Pan troglodytes BAC clone CH251-514E11 from chromosome 19, complete sequence	Eukaryota	99.35	611	4	0	1	611	198766	199376	0.0	1085
p_212_ctg388|quiver:1356701-1356830:novelINS	gi|166343553|gb|AC211858.3|	Homo sapiens FOSMID clone ABC12-46739800B9 from chromosome 16, complete sequence	Eukaryota	97.69	130	2	1	1	129	23153	23024	4e-53	217
p_212_ctg38|quiver:1462557-1462850:novelINS	gi|930155624|gb|AC270134.1|	Homo sapiens BAC clone VMRC59-174G5 from chromosome unknown, complete sequence	Eukaryota	100.00	293	0	0	1	293	92570	92862	1e-146	529
p_212_ctg399|quiver:974338-974665:novelINS	gi|212373605|gb|AC203103.3|	Pan troglodytes BAC clone CH251-585K13 from chromosome x, complete sequence	Eukaryota	93.51	308	20	0	1	308	173004	173311	1e-127	466
p_212_ctg39|quiver:400684-401004:novelINS	gi|533873449|ref|NG_016261.2|	Homo sapiens HECT, UBA and WWE domain containing 1, E3 ubiquitin protein ligase (HUWE1), RefSeqGene on chromosome X	Eukaryota	92.86	336	5	7	1	318	113014	112680	5e-133	484
p_212_ctg402|quiver:0-621:novelINS	gi|29570358|gb|AC141273.2|	Homo sapiens chromosome 16 clone RP11-143N13, complete sequence	Eukaryota	97.17	637	2	9	1	621	79394	80030	0.0	1041
p_212_ctg405|quiver:1623795-1624298:novelINS	gi|46064733|gb|AC147337.3|	Pan troglodytes BAC clone CH251-104M9 from Y, complete sequence	Eukaryota	98.62	506	4	3	1	503	46280	45775	0.0	870
p_212_ctg427|quiver:329434-330004:novelINS	gi|547235826|ref|NG_033805.1|	Homo sapiens clathrin heavy chain like 1 (CLTCL1), RefSeqGene on chromosome 22	Eukaryota	84.07	383	37	8	113	487	94358	93992	9e-108	401
p_212_ctg435|quiver:3035-3217:novelINS	gi|20486387|gb|AC073389.10|	Homo sapiens chromosome 10 clone RP11-464F9, complete sequence	Eukaryota	96.28	188	1	5	1	182	24384	24197	3e-75	291
p_212_ctg43|quiver:8371831-8371969:novelINS	gi|1024846799|ref|NG_046972.1|	Homo sapiens solute carrier family 25 member 16 (SLC25A16), RefSeqGene on chromosome 10	Eukaryota	94.93	138	1	1	7	138	6033	5896	1e-53	219
p_212_ctg442|quiver:1391851-1392133:novelINS	gi|11055735|gb|AC016968.24|	Homo sapiens 3 BAC RP11-59J16 (Roswell Park Cancer Institute Human BAC Library) complete sequence	Eukaryota	98.59	284	2	1	1	282	117535	117818	3e-135	491
p_212_ctg457|quiver:3937-4731:novelINS	gi|1043015352|emb|LT571452.1|	Pongo pygmaeus genome assembly, chromosome: XII	Eukaryota	80.06	341	55	9	240	576	28255576	28255245	3e-71	280
p_212_ctg46|quiver:12479995-12480160:novelINS	gi|818213488|ref|NG_042142.1|	Homo sapiens inositol 1,4,5-trisphosphate receptor type 2 (ITPR2), RefSeqGene on chromosome 12	Eukaryota	100.00	165	0	0	1	165	53944	54108	2e-77	298
p_212_ctg46|quiver:9064234-9064662:novelINS	gi|160425346|gb|AC193894.2|	Pan troglodytes BAC clone CH251-565D5 from chromosome 10, complete sequence	Eukaryota	93.82	437	18	9	1	428	137947	138383	6e-178	634
p_212_ctg489|quiver:1026966-1027171:novelINS	gi|1081699128|gb|AC275522.1|	Homo sapiens BAC clone CH17-268D14 from chromosome 15, complete sequence	Eukaryota	99.51	205	1	0	1	205	78699	78903	2e-97	365
p_212_ctg490|quiver:170957-171221:novelINS	gi|308522761|ref|NG_027822.1|	Homo sapiens angiogenic factor with G-patch and FHA domains 1 (AGGF1), RefSeqGene on chromosome 5	Eukaryota	98.86	264	2	1	1	264	17887	17625	2e-125	459
p_212_ctg493|quiver:153591-153834:novelINS	gi|160358566|gb|AC204737.3|	Pan troglodytes BAC clone CH251-387E2 from chromosome 7, complete sequence	Eukaryota	95.88	243	10	0	1	243	3990	3748	5e-106	394
p_212_ctg49|quiver:6119827-6119965:novelINS	gi|10120313|emb|AL121830.25|	Human DNA sequence from clone RP4-718D20 on chromosome 20, complete sequence	Eukaryota	99.28	138	1	0	1	138	62311	62174	3e-61	244
p_212_ctg4|quiver:6501480-6502770:novelINS	gi|1034184655|ref|XR_128058.4|	PREDICTED: Pan troglodytes RNA-binding motif protein, X chromosome-like (LOC100614843), misc_RNA	Eukaryota	95.70	1047	31	3	245	1289	1	1035	0.0	1685
p_212_ctg512|quiver:222965-224997:novelINS	gi|663673457|emb|HG975451.1|	Solanum pennellii chromosome ch12, complete genome	Eukaryota	75.99	2053	420	20	1	2032	51067302	51065302	0.0	1456
p_212_ctg512|quiver:444172-444717:novelINS	gi|189218013|gb|AC226118.2|	Homo sapiens BAC clone CH15-135D13 from chromosome 7, complete sequence	Eukaryota	95.89	559	8	10	1	545	136712	137269	0.0	874
p_212_ctg514|quiver:30612-30778:novelINS	gi|298676548|ref|NG_021286.1|	Homo sapiens lipase maturation factor 1 (LMF1), RefSeqGene on chromosome 16	Eukaryota	91.02	167	13	2	1	166	92107	92272	1e-55	226
p_212_ctg514|quiver:81387-83116:novelINS	gi|167908844|gb|AC206343.3|	Homo sapiens FOSMID clone ABC9-44003200C13 from chromosome 16, complete sequence	Eukaryota	96.21	1766	23	22	4	1729	3893	5654	0.0	2823
p_212_ctg51|quiver:0-367:novelINS	gi|29124082|gb|AC106819.3|	Homo sapiens chromosome 16 clone RP11-696P19, complete sequence	Eukaryota	99.73	366	0	1	1	365	26100	26465	0.0	652
p_212_ctg51|quiver:13065-13191:novelINS	gi|399923202|emb|FP885539.3|	Human DNA sequence from clone RP11-696P19 on chromosome 16, complete sequence	Eukaryota	99.21	126	1	0	1	126	10539	10664	8e-55	223
p_212_ctg528|quiver:316350-316501:novelINS	gi|19263026|dbj|AP001999.4|	Homo sapiens genomic DNA, chromosome 11q, clone:RP11-469N6, complete sequence	Eukaryota	100.00	151	0	0	1	151	128470	128320	6e-70	273
p_212_ctg52|quiver:1919205-1919386:novelINS	gi|11875911|emb|AL365401.20|	Human DNA sequence from clone RP11-489M19 on chromosome 20, complete sequence	Eukaryota	95.19	187	2	6	2	181	6759	6573	7e-71	277
p_212_ctg52|quiver:625400-625862:novelINS	gi|9650752|emb|AL121673.41|	Human DNA sequence from clone RP11-305P22 on chromosome 20, complete sequence	Eukaryota	98.48	330	5	0	133	462	129386	129057	2e-159	572
p_212_ctg546|quiver:274199-274467:novelINS	gi|330688502|gb|AC244258.2|	Homo sapiens BAC clone CH17-410A11 from chromosome 6, complete sequence	Eukaryota	93.28	268	18	0	1	268	192976	192709	1e-108	403
p_212_ctg546|quiver:338396-340812:novelINS	gi|330688502|gb|AC244258.2|	Homo sapiens BAC clone CH17-410A11 from chromosome 6, complete sequence	Eukaryota	83.82	2422	375	14	7	2416	197062	194646	0.0	2553
p_212_ctg546|quiver:8825-12924:novelINS	gi|15723829|emb|AL603755.4|	Human DNA sequence from clone RP11-136G2 on chromosome 6, complete sequence	Eukaryota	83.69	4096	640	24	15	4097	163452	167532	0.0	4293
p_212_ctg546|quiver:94489-95337:novelINS	gi|330688502|gb|AC244258.2|	Homo sapiens BAC clone CH17-410A11 from chromosome 6, complete sequence	Eukaryota	85.14	841	117	7	10	847	195136	194301	0.0	930
p_212_ctg54|quiver:11851535-11851971:novelINS	gi|18673895|emb|AL157786.13|	Human DNA sequence from clone RP11-324O2 on chromosome 10, complete sequence	Eukaryota	80.84	428	66	3	1	413	85573	85999	2e-108	403
p_212_ctg54|quiver:12648347-12649135:novelINS	gi|1034055107|ref|XM_016947854.1|	PREDICTED: Pan troglodytes translation initiation factor IF-2-like (LOC107973043), mRNA	Eukaryota	98.53	545	4	1	248	788	1	545	0.0	946
p_212_ctg54|quiver:12747604-12747895:novelINS	gi|34531300|dbj|AK125265.1|	Homo sapiens cDNA FLJ43275 fis, clone KIDNE2011314	Eukaryota	97.59	291	5	2	1	291	1200	912	1e-133	486
p_212_ctg56|quiver:3771-3964:novelINS	gi|22538329|gb|AC130888.2|	Homo sapiens 3 BAC RP11-77P16 (Roswell Park Cancer Institute Human BAC Library) complete sequence	Eukaryota	94.15	188	9	2	1	186	100791	100978	2e-72	282
p_212_ctg574|quiver:632330-632660:novelINS	gi|269954779|gb|AC212840.2|	Homo sapiens FOSMID clone ABC10-44635500N14 from chromosome 19, complete sequence	Eukaryota	95.44	329	15	0	2	330	31588	31916	2e-145	526
p_212_ctg574|quiver:634749-635019:novelINS	gi|269954779|gb|AC212840.2|	Homo sapiens FOSMID clone ABC10-44635500N14 from chromosome 19, complete sequence	Eukaryota	94.53	274	10	5	1	270	31588	31860	3e-110	408
p_212_ctg574|quiver:637129-639823:novelINS	gi|269954779|gb|AC212840.2|	Homo sapiens FOSMID clone ABC10-44635500N14 from chromosome 19, complete sequence	Eukaryota	89.66	2350	86	61	423	2694	30725	32995	0.0	3009
p_212_ctg603|quiver:159220-162100:novelINS	gi|18614046|emb|AL590548.22|	Human DNA sequence from clone RP11-299N6 on chromosome 20, complete sequence	Eukaryota	78.97	913	131	27	804	1678	27571	26682	0.0	715
p_212_ctg603|quiver:310289-310410:novelINS	gi|212290245|gb|AC229891.2|	Homo sapiens FOSMID clone ABC11-47249900G10 from chromosome unknown, complete sequence	Eukaryota	100.00	121	0	0	1	121	7284	7404	9e-54	219
p_212_ctg609|quiver:0-2444:novelINS	gi|9945164|gb|AC025226.4|AC025226	Homo sapiens BAC clone RP11-57J19 from Y, complete sequence	Eukaryota	77.31	2464	369	39	8	2443	154803	152502	0.0	1920
p_212_ctg609|quiver:185906-186336:novelINS	gi|78214468|gb|AC168269.3|	Mus musculus BAC clone RP23-193M17 from chromosome 17, complete sequence	Eukaryota	79.56	406	79	1	1	406	12138	12539	7e-95	358
p_212_ctg609|quiver:523585-526399:novelINS	gi|17402764|gb|AC092074.3|	Homo sapiens chromosome 19 clone X200282, complete sequence	Eukaryota	86.33	2479	310	27	351	2814	7686	5222	0.0	2847
p_212_ctg609|quiver:98555-98841:novelINS	gi|859801925|gb|KM610329.1|	Homo sapiens isolate subject_C ataxin 10 (SCA10) gene, intron; and microsatellite sequence	Eukaryota	77.29	273	62	0	14	286	4035	4307	1e-51	214
p_212_ctg612|quiver:218310-218940:novelINS	gi|8979791|emb|AJ271736.1|	Homo sapiens Xq pseudoautosomal region; segment 2/2	Eukaryota	94.76	630	14	2	2	630	112799	112188	0.0	996
p_212_ctg652|quiver:0-171:novelINS	gi|12597031|emb|AL136159.11|	Human DNA sequence from clone RP11-165M6 on chromosome 13, complete sequence	Eukaryota	99.42	172	0	1	1	171	50392	50563	2e-78	302
p_212_ctg677|quiver:152667-154417:novelINS	gi|339895937|gb|AC244148.2|	Homo sapiens FOSMID clone ABC13-1016922M5 from chromosome 9, complete sequence	Eukaryota	83.86	1753	268	12	3	1746	27979	26233	0.0	1846
p_212_ctg677|quiver:160955-164586:novelINS	gi|16303471|gb|AC011850.12|	Homo sapiens chromosome 15, clone RP11-364J18, complete sequence	Eukaryota	82.14	3605	609	31	38	3621	146845	143255	0.0	3490
p_212_ctg677|quiver:165453-167205:novelINS	gi|339895937|gb|AC244148.2|	Homo sapiens FOSMID clone ABC13-1016922M5 from chromosome 9, complete sequence	Eukaryota	83.98	1754	266	12	3	1748	27979	26233	0.0	1856
p_212_ctg677|quiver:176499-177051:novelINS	gi|5123989|gb|AC006987.2|AC006987	Homo sapiens BAC clone RP11-160K17 from Y, complete sequence	Eukaryota	86.67	555	71	3	1	552	72114	72668	0.0	657
p_212_ctg677|quiver:302236-346099:novelINS	gi|28372772|gb|AC118282.4|	Homo sapiens BAC clone RP11-1281K21 from 4, complete sequence	Eukaryota	74.23	46525	8207	719	24	43863	81330	35903	0.0	30020
p_212_ctg685|quiver:2464-6527:novelINS	gi|15789230|gb|AC022370.28|	Homo sapiens chromosome UL clone RP11-22O10, complete sequence	Eukaryota	82.70	4076	655	44	1	4055	119383	123429	0.0	4019
p_212_ctg685|quiver:264792-265496:novelINS	gi|24430224|emb|AL671532.13|	Human DNA sequence from clone RP11-512A4 on chromosome 14, complete sequence	Eukaryota	97.02	704	20	1	1	704	57307	58009	0.0	1171
p_212_ctg685|quiver:317867-323263:novelINS	gi|15789230|gb|AC022370.28|	Homo sapiens chromosome UL clone RP11-22O10, complete sequence	Eukaryota	83.86	5327	821	33	10	5315	67536	62228	0.0	5616
p_212_ctg685|quiver:324403-332896:novelINS	gi|24430224|emb|AL671532.13|	Human DNA sequence from clone RP11-512A4 on chromosome 14, complete sequence	Eukaryota	79.73	8569	1584	92	2	8463	124308	115786	0.0	7346
p_212_ctg68|quiver:0-288:novelINS	gi|18369987|gb|AC098973.2|	Homo sapiens chromosome 3 clone RP11-286D1, complete sequence	Eukaryota	96.97	297	0	7	1	288	114335	114039	3e-129	471
p_212_ctg692|quiver:318224-319627:novelINS	gi|684941107|emb|FO704700.4|	Human DNA sequence from clone WI2-3205G10 on chromosome 14, complete sequence	Eukaryota	86.97	867	69	27	457	1296	25392	26241	0.0	973
p_212_ctg698|quiver:0-1158:novelINS	gi|345842507|ref|NG_029966.1|	Homo sapiens protein tyrosine phosphatase, receptor type N2 (PTPRN2), RefSeqGene on chromosome 7	Eukaryota	88.20	1186	51	33	1	1158	255531	256655	0.0	1440
p_212_ctg71|quiver:3405386-3406491:novelINS	gi|18369989|gb|AC093425.2|	Homo sapiens chromosome 1 clone RP11-470E16, complete sequence	Eukaryota	92.25	826	58	4	1	821	126980	127804	0.0	1189
p_212_ctg720|quiver:231325-231569:novelINS	gi|925170977|gb|KT305538.1|	Homo sapiens chromosome 13 1000 genomes pilot1 Alu locus 303 NA07346 hg18 91311981 genomic sequence	Eukaryota	85.45	268	4	22	1	235	510	245	7e-60	241
p_212_ctg730|quiver:5672-6178:novelINS	gi|46064733|gb|AC147337.3|	Pan troglodytes BAC clone CH251-104M9 from Y, complete sequence	Eukaryota	99.01	506	4	1	1	506	46279	45775	0.0	886
p_212_ctg740|quiver:198174-204415:novelINS	gi|24430224|emb|AL671532.13|	Human DNA sequence from clone RP11-512A4 on chromosome 14, complete sequence	Eukaryota	81.41	5975	1044	57	306	6241	72309	66363	0.0	5570
p_212_ctg747|quiver:191448-191825:novelINS	gi|28460957|gb|AC060812.15|	Homo sapiens chromosome 11, clone RP11-120E20, complete sequence	Eukaryota	98.41	377	6	0	1	377	125687	126063	0.0	654
p_212_ctg747|quiver:194468-194596:novelINS	gi|28460957|gb|AC060812.15|	Homo sapiens chromosome 11, clone RP11-120E20, complete sequence	Eukaryota	100.00	127	0	0	2	128	125622	125748	6e-57	230
p_212_ctg747|quiver:195983-196234:novelINS	gi|28460957|gb|AC060812.15|	Homo sapiens chromosome 11, clone RP11-120E20, complete sequence	Eukaryota	98.39	249	4	0	1	249	125498	125746	2e-117	432
p_212_ctg747|quiver:196617-196930:novelINS	gi|28460957|gb|AC060812.15|	Homo sapiens chromosome 11, clone RP11-120E20, complete sequence	Eukaryota	98.40	313	4	1	2	313	125629	125941	2e-149	538
p_212_ctg747|quiver:199987-200552:novelINS	gi|28460957|gb|AC060812.15|	Homo sapiens chromosome 11, clone RP11-120E20, complete sequence	Eukaryota	97.70	564	12	1	1	563	125372	125935	0.0	955
p_212_ctg747|quiver:203517-204454:novelINS	gi|28460957|gb|AC060812.15|	Homo sapiens chromosome 11, clone RP11-120E20, complete sequence	Eukaryota	96.93	945	20	9	1	937	125372	126315	0.0	1541
p_212_ctg747|quiver:206339-206650:novelINS	gi|28460957|gb|AC060812.15|	Homo sapiens chromosome 11, clone RP11-120E20, complete sequence	Eukaryota	98.40	313	1	3	1	311	125435	125745	1e-147	533
p_212_ctg748|quiver:0-17423:novelINS	gi|15789230|gb|AC022370.28|	Homo sapiens chromosome UL clone RP11-22O10, complete sequence	Eukaryota	80.82	10289	1317	148	15	9882	31078	41131	0.0	9584
p_212_ctg748|quiver:109118-122436:novelINS	gi|24430224|emb|AL671532.13|	Human DNA sequence from clone RP11-512A4 on chromosome 14, complete sequence	Eukaryota	78.92	13432	2584	147	5	13318	131865	118563	0.0	11019
p_212_ctg748|quiver:125293-129217:novelINS	gi|15789230|gb|AC022370.28|	Homo sapiens chromosome UL clone RP11-22O10, complete sequence	Eukaryota	88.08	3935	440	25	1	3922	130905	134823	0.0	4895
p_212_ctg748|quiver:132448-136653:novelINS	gi|24430224|emb|AL671532.13|	Human DNA sequence from clone RP11-512A4 on chromosome 14, complete sequence	Eukaryota	84.32	4222	629	27	2	4203	10530	14738	0.0	4538
p_212_ctg748|quiver:146823-155086:novelINS	gi|324121011|gb|AC242388.2|	Homo sapiens FOSMID clone ABC10-44524400M15 from chromosome 10, complete sequence	Eukaryota	81.56	8312	1426	91	1	8262	14280	6026	0.0	7764
p_212_ctg748|quiver:157675-159602:novelINS	gi|24430224|emb|AL671532.13|	Human DNA sequence from clone RP11-512A4 on chromosome 14, complete sequence	Eukaryota	86.45	1934	242	12	1	1927	129084	131004	0.0	2271
p_212_ctg748|quiver:162271-165909:novelINS	gi|29568074|gb|AC134882.2|	Homo sapiens BAC clone RP11-886I11 from Y, complete sequence	Eukaryota	84.04	3715	508	24	1	3638	69328	73034	0.0	3995
p_212_ctg748|quiver:18895-19368:novelINS	gi|24430224|emb|AL671532.13|	Human DNA sequence from clone RP11-512A4 on chromosome 14, complete sequence	Eukaryota	85.23	474	69	1	1	473	54797	54324	1e-148	536
p_212_ctg748|quiver:190623-191668:novelINS	gi|1032200630|ref|NG_034189.2|	Homo sapiens double homeobox 4 (DUX4), RefSeqGene on chromosome 4	Eukaryota	90.16	1047	96	6	3	1045	8144	7101	0.0	1404
p_212_ctg748|quiver:192857-196990:novelINS	gi|24430224|emb|AL671532.13|	Human DNA sequence from clone RP11-512A4 on chromosome 14, complete sequence	Eukaryota	83.37	3938	578	36	219	4132	49666	45782	0.0	4057
p_212_ctg748|quiver:200783-202008:novelINS	gi|24430224|emb|AL671532.13|	Human DNA sequence from clone RP11-512A4 on chromosome 14, complete sequence	Eukaryota	90.54	1226	115	1	1	1225	35411	34186	0.0	1685
p_212_ctg748|quiver:21800-31937:novelINS	gi|36796635|emb|BX649480.3|	Human DNA sequence from clone RP11-22O10 on chromosome 10, complete sequence	Eukaryota	84.50	10180	1491	63	1	10135	110294	100157	0.0	11039
p_212_ctg749|quiver:0-35033:novelINS	gi|28372772|gb|AC118282.4|	Homo sapiens BAC clone RP11-1281K21 from 4, complete sequence	Eukaryota	77.41	36546	5622	484	3	34846	52125	16512	0.0	28878
p_212_ctg749|quiver:128532-129896:novelINS	gi|375962687|gb|JN851147.1|	Pan troglodytes clone D4Z4_4q_PTR satellite D4Z4 sequence	Eukaryota	89.08	1373	134	5	1	1359	2579	1209	0.0	1792
p_212_ctg749|quiver:132114-139279:novelINS	gi|29568074|gb|AC134882.2|	Homo sapiens BAC clone RP11-886I11 from Y, complete sequence	Eukaryota	83.19	4943	787	37	1	4925	77862	82778	0.0	5041
p_212_ctg749|quiver:162625-165364:novelINS	gi|29568074|gb|AC134882.2|	Homo sapiens BAC clone RP11-886I11 from Y, complete sequence	Eukaryota	89.68	2277	220	8	458	2724	88730	86459	0.0	3025
p_212_ctg749|quiver:185394-186036:novelINS	gi|14581446|gb|AY028079.1|	Homo sapiens putative protein and FSHD Region Gene 2 protein (HSA10-FRG2) genes, complete cds	Eukaryota	86.19	637	84	4	10	642	122139	122775	0.0	738
p_212_ctg749|quiver:189783-194312:novelINS	gi|24430224|emb|AL671532.13|	Human DNA sequence from clone RP11-512A4 on chromosome 14, complete sequence	Eukaryota	83.10	4544	728	38	6	4529	96921	92398	0.0	4598
p_212_ctg749|quiver:201381-213378:novelINS	gi|36796635|emb|BX649480.3|	Human DNA sequence from clone RP11-22O10 on chromosome 10, complete sequence	Eukaryota	82.65	8989	1423	104	3090	11997	98544	107476	0.0	8832
p_212_ctg749|quiver:78750-99123:novelINS	gi|28372772|gb|AC118282.4|	Homo sapiens BAC clone RP11-1281K21 from 4, complete sequence	Eukaryota	76.17	11622	1727	173	4	10793	81855	70444	0.0	8635
p_212_ctg769|quiver:137338-145478:novelINS	gi|59797235|gb|AC156805.2|	Pan troglodytes BAC clone CH251-830G14 from chromosome y, complete sequence	Eukaryota	89.74	8272	596	27	1	8140	160457	152307	0.0	11196
p_212_ctg769|quiver:145936-154051:novelINS	gi|59797235|gb|AC156805.2|	Pan troglodytes BAC clone CH251-830G14 from chromosome y, complete sequence	Eukaryota	89.57	8263	602	28	1	8115	160457	152307	0.0	11124
p_212_ctg769|quiver:154509-162619:novelINS	gi|59797235|gb|AC156805.2|	Pan troglodytes BAC clone CH251-830G14 from chromosome y, complete sequence	Eukaryota	89.26	8281	588	62	1	8110	160457	152307	0.0	10918
p_212_ctg769|quiver:163076-171204:novelINS	gi|59797235|gb|AC156805.2|	Pan troglodytes BAC clone CH251-830G14 from chromosome y, complete sequence	Eukaryota	89.51	8283	582	46	1	8128	160457	152307	0.0	11072
p_212_ctg769|quiver:171660-179287:novelINS	gi|59797235|gb|AC156805.2|	Pan troglodytes BAC clone CH251-830G14 from chromosome y, complete sequence	Eukaryota	89.47	7786	559	33	1	7627	160457	152774	0.0	10431
p_212_ctg773|quiver:88154-92696:novelINS	gi|22213392|gb|AC069061.11|	Homo sapiens chromosome 17, clone RP11-260A9, complete sequence	Eukaryota	76.52	4203	645	79	485	4541	5045	1039	0.0	3083
p_212_ctg777|quiver:0-6249:novelINS	gi|24430224|emb|AL671532.13|	Human DNA sequence from clone RP11-512A4 on chromosome 14, complete sequence	Eukaryota	80.06	6280	1179	59	8	6248	97494	91249	0.0	5481
p_212_ctg777|quiver:147770-161827:novelINS	gi|15789230|gb|AC022370.28|	Homo sapiens chromosome UL clone RP11-22O10, complete sequence	Eukaryota	81.75	12223	2099	96	1192	13352	56270	68422	0.0	11670
p_212_ctg777|quiver:163952-175203:novelINS	gi|34850310|emb|BX546479.5|	Human DNA sequence from clone RP11-438N17, complete sequence	Eukaryota	80.37	8805	1604	96	685	9424	139822	148567	0.0	7768
p_212_ctg785|quiver:0-44101:novelINS	gi|229459257|emb|FP236243.10|	Human DNA sequence from clone CH507-416A10 on chromosome 21, complete sequence	Eukaryota	69.13	43794	10559	892	1163	43629	143	42302	0.0	16671
p_212_ctg789|quiver:0-46044:novelINS	gi|30230917|emb|BX322613.6|	Human DNA sequence from clone RP11-745D9 on chromosome 10, complete sequence	Eukaryota	73.65	19487	3443	403	17321	35642	31910	12950	0.0	11705
p_212_ctg790|quiver:0-2007:novelINS	gi|24430224|emb|AL671532.13|	Human DNA sequence from clone RP11-512A4 on chromosome 14, complete sequence	Eukaryota	88.77	2012	203	8	1	2007	66580	64587	0.0	2594
p_212_ctg790|quiver:130131-153705:novelINS	gi|28372772|gb|AC118282.4|	Homo sapiens BAC clone RP11-1281K21 from 4, complete sequence	Eukaryota	76.26	19874	2994	283	4859	23574	18405	37711	0.0	14844
p_212_ctg798|quiver:0-397:novelINS	gi|1032200630|ref|NG_034189.2|	Homo sapiens double homeobox 4 (DUX4), RefSeqGene on chromosome 4	Eukaryota	93.57	389	24	1	10	397	5781	5393	2e-163	585
p_212_ctg798|quiver:121155-123996:novelINS	gi|29568074|gb|AC134882.2|	Homo sapiens BAC clone RP11-886I11 from Y, complete sequence	Eukaryota	83.98	2847	428	25	10	2841	86717	83884	0.0	2991
p_212_ctg798|quiver:125861-159785:novelINS	gi|28372772|gb|AC118282.4|	Homo sapiens BAC clone RP11-1281K21 from 4, complete sequence	Eukaryota	72.36	35832	7558	481	2	33893	52039	16613	0.0	19917
p_212_ctg79|quiver:7143003-7143295:novelINS	gi|13990056|emb|AL357139.11|	Human DNA sequence from clone RP11-793L10 on chromosome 6, complete sequence	Eukaryota	98.67	225	2	1	4	227	37271	37495	3e-104	389
p_212_ctg802|quiver:136329-136969:novelINS	gi|310942498|gb|AC241983.3|	Homo sapiens FOSMID clone WI2-1086C17 from chromosome 3, complete sequence	Eukaryota	98.91	640	7	0	1	640	27180	26541	0.0	1122
p_212_ctg802|quiver:1576-2573:novelINS	gi|1032200630|ref|NG_034189.2|	Homo sapiens double homeobox 4 (DUX4), RefSeqGene on chromosome 4	Eukaryota	89.70	1000	98	4	1	997	7599	6602	0.0	1326
p_212_ctg809|quiver:0-2206:novelINS	gi|126153832|emb|CT476838.7|	Human DNA sequence from clone CH507-478D3 on chromosome 21, complete sequence	Eukaryota	99.01	2216	4	14	1	2206	115509	113302	0.0	3851
p_212_ctg809|quiver:34454-39102:novelINS	gi|126153832|emb|CT476838.7|	Human DNA sequence from clone CH507-478D3 on chromosome 21, complete sequence	Eukaryota	99.79	4655	3	7	1	4648	81007	76353	0.0	8325
p_212_ctg809|quiver:73050-75531:novelINS	gi|859801925|gb|KM610329.1|	Homo sapiens isolate subject_C ataxin 10 (SCA10) gene, intron; and microsatellite sequence	Eukaryota	76.20	2454	513	38	33	2466	5121	2719	0.0	1685
p_212_ctg809|quiver:82112-82857:novelINS	gi|859801925|gb|KM610329.1|	Homo sapiens isolate subject_C ataxin 10 (SCA10) gene, intron; and microsatellite sequence	Eukaryota	77.14	748	158	6	1	743	4594	3855	2e-156	563
p_212_ctg809|quiver:88297-88488:novelINS	gi|229459257|emb|FP236243.10|	Human DNA sequence from clone CH507-416A10 on chromosome 21, complete sequence	Eukaryota	93.53	201	3	1	1	191	31850	31650	1e-80	309
p_212_ctg819|quiver:0-4136:novelINS	gi|29568074|gb|AC134882.2|	Homo sapiens BAC clone RP11-886I11 from Y, complete sequence	Eukaryota	84.70	4151	604	26	1	4136	87002	82868	0.0	4534
p_212_ctg824|quiver:40698-42583:novelINS	gi|395454954|emb|FP565576.7|	Human DNA sequence from clone CH17-310O3 on chromosome 10, complete sequence	Eukaryota	96.34	1915	29	7	1	1885	27246	25343	0.0	3144
p_212_ctg824|quiver:47296-50861:novelINS	gi|395454954|emb|FP565576.7|	Human DNA sequence from clone CH17-310O3 on chromosome 10, complete sequence	Eukaryota	83.99	3673	430	35	1	3564	7298	3675	0.0	3957
p_212_ctg824|quiver:59543-59939:novelINS	gi|395454954|emb|FP565576.7|	Human DNA sequence from clone CH17-310O3 on chromosome 10, complete sequence	Eukaryota	94.16	394	14	5	4	396	11520	11135	2e-165	592
p_212_ctg824|quiver:68795-70343:novelINS	gi|395454954|emb|FP565576.7|	Human DNA sequence from clone CH17-310O3 on chromosome 10, complete sequence	Eukaryota	84.60	1558	180	13	1	1548	28087	26580	0.0	1723
p_212_ctg825|quiver:133856-134314:novelINS	gi|224549105|gb|AC234311.3|	Homo sapiens FOSMID clone ABC11-49324500C10 from chromosome 17, complete sequence	Eukaryota	99.13	459	3	1	1	458	10609	10151	0.0	807
p_212_ctg834|quiver:0-4896:novelINS	gi|29124082|gb|AC106819.3|	Homo sapiens chromosome 16 clone RP11-696P19, complete sequence	Eukaryota	76.08	5179	878	61	1	4896	11642	6542	0.0	3804
p_212_ctg834|quiver:7212-126987:novelINS	gi|28372772|gb|AC118282.4|	Homo sapiens BAC clone RP11-1281K21 from 4, complete sequence	Eukaryota	73.84	66708	12230	1042	56718	119754	16669	81824	0.0	41626
p_212_ctg839|quiver:14337-20123:novelINS	gi|23396289|gb|AC127507.4|	Homo sapiens chromosome 8, clone RP11-65O11, complete sequence	Eukaryota	82.06	4085	671	31	383	4440	109741	113790	0.0	3979
p_212_ctg839|quiver:1927-10827:novelINS	gi|32399538|emb|BX537339.3|	Human DNA sequence from clone RP13-511L2 on chromosome X, complete sequence	Eukaryota	81.53	8934	1533	66	1	8884	52764	43898	0.0	8480
p_212_ctg839|quiver:91408-91660:novelINS	gi|325197247|gb|AC242001.2|	Homo sapiens FOSMID clone WI2-612D10 from chromosome x, complete sequence	Eukaryota	95.62	251	11	0	2	252	875	1125	1e-108	403
p_212_ctg841|quiver:0-20302:novelINS	gi|110611978|gb|AC188414.2|	Pan troglodytes BAC clone CH251-190M7 from chromosome 9, complete sequence	Eukaryota	83.70	5086	780	27	15243	20294	65523	70593	0.0	5357
p_212_ctg841|quiver:120605-120805:novelINS	gi|18093149|gb|AC018688.9|	Homo sapiens BAC clone RP11-462H3 from UL, complete sequence	Eukaryota	97.07	205	0	5	1	200	120308	120105	2e-85	325
p_212_ctg841|quiver:25084-36068:novelINS	gi|28201761|gb|AC129664.7|	Homo sapiens BAC clone RP11-237A9 from 4, complete sequence	Eukaryota	81.62	8165	1344	49	1347	9421	63260	55163	0.0	7878
p_212_ctg843|quiver:0-112413:novelINS	gi|34850310|emb|BX546479.5|	Human DNA sequence from clone RP11-438N17, complete sequence	Eukaryota	69.58	84614	21097	1320	2	81886	82709	9	0.0	34782
p_212_ctg844|quiver:82130-82298:novelINS	gi|114416911|emb|BX088702.10|	Human DNA sequence from clone RP11-49E18 on chromosome 9, complete sequence	Eukaryota	95.86	169	6	1	1	168	24649	24481	9e-69	269
p_212_ctg846|quiver:48984-49487:novelINS	gi|90568168|gb|AC182391.3|	Pan troglodytes BAC clone CH251-510H16 from chromosome 1, complete sequence	Eukaryota	91.72	435	23	2	82	503	8641	8207	4e-175	625
p_212_ctg84|quiver:5944504-5944639:novelINS	gi|21844557|gb|AC022145.8|	Homo sapiens chromosome 19 clone CTD-2579N5, complete sequence	Eukaryota	100.00	135	0	0	1	135	127092	126958	3e-61	244
p_212_ctg853|quiver:71112-82241:novelINS	gi|29568074|gb|AC134882.2|	Homo sapiens BAC clone RP11-886I11 from Y, complete sequence	Eukaryota	70.68	11714	2516	224	1	11128	95662	107043	0.0	5461
p_212_ctg853|quiver:95911-96043:novelINS	gi|1039301576|gb|AC270859.1|	Homo sapiens chromosome 16 clone VMRC53-110O17, complete sequence	Eukaryota	98.45	129	2	0	1	129	175791	175663	2e-55	224
p_212_ctg854|quiver:114102-115069:novelINS	gi|555290194|gb|AC254809.1|	Homo sapiens BAC clone CH17-38H6 from chromosome 2, complete sequence	Eukaryota	97.53	973	15	9	1	967	115643	114674	0.0	1615
p_212_ctg854|quiver:16558-18045:novelINS	gi|555290194|gb|AC254809.1|	Homo sapiens BAC clone CH17-38H6 from chromosome 2, complete sequence	Eukaryota	93.99	1513	65	1	1	1487	116356	114844	0.0	2338
p_212_ctg854|quiver:94679-95766:novelINS	gi|555290194|gb|AC254809.1|	Homo sapiens BAC clone CH17-38H6 from chromosome 2, complete sequence	Eukaryota	92.55	1101	50	9	16	1087	112082	110985	0.0	1604
p_212_ctg856|quiver:111942-112582:novelINS	gi|24430224|emb|AL671532.13|	Human DNA sequence from clone RP11-512A4 on chromosome 14, complete sequence	Eukaryota	89.15	627	62	5	1	622	46366	46991	0.0	807
p_212_ctg856|quiver:13949-21793:novelINS	gi|5757546|gb|AC004902.2|AC004902	Homo sapiens PAC clone RP5-823F17 from 7q36, complete sequence	Eukaryota	76.15	8176	1263	138	3	7844	56445	48623	0.0	5950
p_212_ctg856|quiver:38407-39717:novelINS	gi|374427280|gb|JN211119.1|	Homo sapiens clone pAH41 satellite beta sequence	Eukaryota	90.96	1306	114	4	6	1307	7304	8609	0.0	1810
p_212_ctg858|quiver:87426-87761:novelINS	gi|29469487|gb|AC141557.5|	Homo sapiens 12 BAC CTD-2318O12 (Cal Tech Human BAC Library D) complete sequence	Eukaryota	98.81	336	3	1	1	335	12702	12367	2e-163	585
p_212_ctg861|quiver:106302-107626:novelINS	gi|29124082|gb|AC106819.3|	Homo sapiens chromosome 16 clone RP11-696P19, complete sequence	Eukaryota	90.68	1288	115	4	4	1289	17595	18879	0.0	1768
p_212_ctg861|quiver:117222-117492:novelINS	gi|29124082|gb|AC106819.3|	Homo sapiens chromosome 16 clone RP11-696P19, complete sequence	Eukaryota	98.89	271	1	2	1	270	6084	6353	3e-128	468
p_212_ctg861|quiver:51693-52607:novelINS	gi|29124082|gb|AC106819.3|	Homo sapiens chromosome 16 clone RP11-696P19, complete sequence	Eukaryota	98.69	914	12	0	1	914	18004	18917	0.0	1595
p_212_ctg861|quiver:54758-55651:novelINS	gi|399923202|emb|FP885539.3|	Human DNA sequence from clone RP11-696P19 on chromosome 16, complete sequence	Eukaryota	87.28	912	94	6	1	893	3235	2327	0.0	1115
p_212_ctg862|quiver:0-21202:novelINS	gi|24430224|emb|AL671532.13|	Human DNA sequence from clone RP11-512A4 on chromosome 14, complete sequence	Eukaryota	77.72	21163	4288	319	13	20932	136764	115786	0.0	15854
p_212_ctg862|quiver:33457-34447:novelINS	gi|28436251|gb|AC073541.4|	Homo sapiens chromosome 19 clone RP11-21H14, complete sequence	Eukaryota	98.59	992	12	2	1	990	142685	141694	0.0	1719
p_212_ctg866|quiver:13900-14131:novelINS	gi|28827851|gb|AC026740.6|	Homo sapiens chromosome 5 clone CTD-2589H19, complete sequence	Eukaryota	96.10	231	9	0	1	231	144478	144248	1e-100	376
p_212_ctg866|quiver:14750-14911:novelINS	gi|28827851|gb|AC026740.6|	Homo sapiens chromosome 5 clone CTD-2589H19, complete sequence	Eukaryota	96.27	161	6	0	1	161	144408	144248	4e-67	264
p_212_ctg870|quiver:0-16330:novelINS	gi|28372772|gb|AC118282.4|	Homo sapiens BAC clone RP11-1281K21 from 4, complete sequence	Eukaryota	75.85	17177	2827	239	6	16330	64517	81224	0.0	12390
p_212_ctg870|quiver:21107-112653:novelINS	gi|34850310|emb|BX546479.5|	Human DNA sequence from clone RP11-438N17, complete sequence	Eukaryota	72.53	85352	17883	1245	4994	87116	3	83017	0.0	47610
p_212_ctg871|quiver:88503-89531:novelINS	gi|177128|gb|M65181.1|HUM18ASA	Homo sapiens clone pYAM 9-60 alpha-satellite, partial sequence	Eukaryota	90.55	603	27	21	139	711	32	634	0.0	764
p_212_ctg873|quiver:0-2529:novelINS	gi|16303471|gb|AC011850.12|	Homo sapiens chromosome 15, clone RP11-364J18, complete sequence	Eukaryota	94.63	2534	114	14	1	2523	86583	84061	0.0	3914
p_212_ctg873|quiver:102809-103740:novelINS	gi|229459257|emb|FP236243.10|	Human DNA sequence from clone CH507-416A10 on chromosome 21, complete sequence	Eukaryota	94.14	938	39	10	1	926	48246	49179	0.0	1413
p_212_ctg873|quiver:109786-112609:novelINS	gi|229459257|emb|FP236243.10|	Human DNA sequence from clone CH507-416A10 on chromosome 21, complete sequence	Eukaryota	93.42	2858	147	25	1	2823	49169	52020	0.0	4231
p_212_ctg873|quiver:5456-97913:novelINS	gi|34850310|emb|BX546479.5|	Human DNA sequence from clone RP11-438N17, complete sequence	Eukaryota	69.49	84493	20690	1361	1	81327	433	83002	0.0	34602
p_212_ctg876|quiver:0-86969:novelINS	gi|28394386|gb|AC026131.4|	Homo sapiens chromosome 10, clone XX-XX, complete sequence	Eukaryota	70.87	60707	14352	954	21308	80089	174687	115389	0.0	28451
p_212_ctg876|quiver:90910-91081:novelINS	gi|34330196|gb|AF254982.4|	Homo sapiens chromosome 21 clone CTD-2503J9 map p11-q21.1, complete sequence	Eukaryota	96.49	171	5	1	2	171	3952	4122	2e-71	279
p_212_ctg876|quiver:98087-100743:novelINS	gi|13443274|gb|AC079801.2|	Homo sapiens BAC clone RP11-717F1 from 16, complete sequence	Eukaryota	95.60	2660	108	6	1	2656	170733	168079	0.0	4251
p_212_ctg877|quiver:0-60252:novelINS	gi|18057075|gb|AC020760.6|	Homo sapiens chromosome 16 clone RP11-151C19, complete sequence	Eukaryota	71.12	40450	9383	584	21014	60252	41432	2070	0.0	19722
p_212_ctg879|quiver:0-97020:novelINS	gi|34850310|emb|BX546479.5|	Human DNA sequence from clone RP11-438N17, complete sequence	Eukaryota	69.52	84957	20819	1345	15155	96994	83017	20	0.0	34977
p_212_ctg883|quiver:0-6913:novelINS	gi|1047600481|gb|AC275432.1|	Homo sapiens BAC clone CH17-120D1 from chromosome unknown, complete sequence	Eukaryota	88.75	7113	398	150	2	6897	97934	91007	0.0	8908
p_212_ctg884|quiver:50056-50229:novelINS	gi|29569250|gb|AC106795.3|	Homo sapiens chromosome 5 clone RP11-423H2, complete sequence	Eukaryota	100.00	173	0	0	1	173	7306	7478	9e-82	313
p_212_ctg887|quiver:103757-104213:novelINS	gi|337868|gb|L08535.1|HUMSATLD	Homo sapiens (clone 4C-13mer(37)) alpha-satellite repeat	Eukaryota	99.12	457	2	2	1	456	684	229	0.0	800
p_212_ctg887|quiver:37689-40003:novelINS	gi|337771|gb|M13882.1|HUMSAT17A	Human alpha satellite from the centromeric region DNA with 16 monomer tandem repeats	Eukaryota	92.03	1743	38	61	1	1644	1741	1	0.0	2333
p_212_ctg887|quiver:730-3284:novelINS	gi|27436823|gb|AC131274.9|	Homo sapiens chromosome 17, clone RP11-285M22, complete sequence	Eukaryota	88.62	2575	244	31	1	2532	12534	15102	0.0	3227
p_212_ctg891|quiver:19449-22156:novelINS	gi|304656671|emb|FP885917.2|	Human DNA sequence from clone ABC9-43970700E22 on chromosome 18, complete sequence	Eukaryota	100.00	2707	0	0	1	2707	33744	31038	0.0	4883
p_212_ctg894|quiver:10146-75552:novelINS	gi|34330196|gb|AF254982.4|	Homo sapiens chromosome 21 clone CTD-2503J9 map p11-q21.1, complete sequence	Eukaryota	69.82	58371	14167	996	7263	64019	131562	75027	0.0	24463
p_212_ctg894|quiver:3136-8487:novelINS	gi|157743888|gb|AC200161.3|	Pan troglodytes BAC clone CH251-664L10 from chromosome 7, complete sequence	Eukaryota	82.77	5387	864	48	1	5344	67046	72411	0.0	5373
p_212_ctg894|quiver:91549-97794:novelINS	gi|34330196|gb|AF254982.4|	Homo sapiens chromosome 21 clone CTD-2503J9 map p11-q21.1, complete sequence	Eukaryota	92.50	6268	428	39	1	6244	14939	21188	0.0	9046
p_212_ctg895|quiver:0-4264:novelINS	gi|28201761|gb|AC129664.7|	Homo sapiens BAC clone RP11-237A9 from 4, complete sequence	Eukaryota	92.16	4334	238	31	1	4262	126036	121733	0.0	6235
p_212_ctg895|quiver:74877-99625:novelINS	gi|34330196|gb|AF254982.4|	Homo sapiens chromosome 21 clone CTD-2503J9 map p11-q21.1, complete sequence	Eukaryota	71.42	25430	5768	435	194	24748	111782	86979	0.0	12480
p_212_ctg8967|quiver:0-1287:novelINS	gi|226424061|gb|AC234849.2|	Homo sapiens FOSMID clone ABC8-43017100P16 from chromosome unknown, complete sequence	Eukaryota	84.82	1324	107	33	1	1281	30857	32129	0.0	1418
p_212_ctg8967|quiver:10626-11733:novelINS	gi|226424061|gb|AC234849.2|	Homo sapiens FOSMID clone ABC8-43017100P16 from chromosome unknown, complete sequence	Eukaryota	97.94	1118	12	3	1	1107	26187	27304	0.0	1909
p_212_ctg8967|quiver:14111-15213:novelINS	gi|226424061|gb|AC234849.2|	Homo sapiens FOSMID clone ABC8-43017100P16 from chromosome unknown, complete sequence	Eukaryota	97.58	1118	11	3	1	1102	26187	27304	0.0	1896
p_212_ctg8967|quiver:3661-4764:novelINS	gi|226424061|gb|AC234849.2|	Homo sapiens FOSMID clone ABC8-43017100P16 from chromosome unknown, complete sequence	Eukaryota	97.58	1118	12	2	1	1103	26187	27304	0.0	1900
p_212_ctg8967|quiver:7141-8248:novelINS	gi|226424061|gb|AC234849.2|	Homo sapiens FOSMID clone ABC8-43017100P16 from chromosome unknown, complete sequence	Eukaryota	97.94	1118	12	3	1	1107	26187	27304	0.0	1909
p_212_ctg8|quiver:20511403-20511521:novelINS	gi|1078569896|ref|NG_051803.1|	Homo sapiens teneurin transmembrane protein 4 (TENM4), RefSeqGene on chromosome 11	Eukaryota	100.00	118	0	0	1	118	766260	766143	4e-52	214
p_212_ctg8|quiver:23716886-23717459:novelINS	gi|193885145|gb|AC216127.3|	Pan troglodytes BAC clone CH251-433B15 from chromosome 7, complete sequence	Eukaryota	93.04	589	22	8	1	573	75881	76466	0.0	859
p_212_ctg8|quiver:24362953-24363740:novelINS	gi|27923614|gb|AC011431.4|	Homo sapiens chromosome 5 clone XXp1-803E8, complete sequence	Eukaryota	90.60	798	64	3	1	787	14169	14966	0.0	1097
p_212_ctg902|quiver:92546-98400:novelINS	gi|28394386|gb|AC026131.4|	Homo sapiens chromosome 10, clone XX-XX, complete sequence	Eukaryota	70.84	6080	1431	108	7	5854	145984	151953	0.0	2792
p_212_ctg905|quiver:70947-71877:novelINS	gi|29126569|gb|AC138774.4|	Homo sapiens BAC clone RP11-1320P3 from UL, complete sequence	Eukaryota	97.21	931	23	3	1	930	193122	194050	0.0	1552
p_212_ctg905|quiver:94308-95759:novelINS	gi|326806980|ref|NG_028248.1|	Homo sapiens aryl hydrocarbon receptor nuclear translocator (ARNT), RefSeqGene on chromosome 1	Eukaryota	87.76	1470	147	11	1	1451	30064	31519	0.0	1820
p_212_ctg906|quiver:78590-88077:novelINS	gi|13992749|gb|AC079934.3|	Homo sapiens BAC clone RP11-327C24 from UL, complete sequence	Eukaryota	82.38	9804	1184	124	16	9485	6697	16291	0.0	9826
p_212_ctg906|quiver:90249-91188:novelINS	gi|413965661|gb|AC253579.2|	Homo sapiens BAC clone CH17-222N15 from chromosome 1, complete sequence	Eukaryota	89.27	941	52	4	1	939	33455	32562	0.0	1269
p_212_ctg906|quiver:92572-98653:novelINS	gi|284391881|emb|FP565794.2|	Human DNA sequence from clone ABC10-44500200G24 on chromosome 10, complete sequence	Eukaryota	86.48	6286	550	55	1	6081	15978	9788	0.0	7526
p_212_ctg907|quiver:0-51923:novelINS	gi|28372772|gb|AC118282.4|	Homo sapiens BAC clone RP11-1281K21 from 4, complete sequence	Eukaryota	73.32	54409	11220	713	4	51913	73708	20098	0.0	32429
p_212_ctg912|quiver:2997-3163:novelINS	gi|925170959|gb|KT305520.1|	Homo sapiens chromosome 3 1000 genomes pilot1 Alu locus 281 NA07357 hg18 196249806 genomic sequence	Eukaryota	100.00	160	0	0	7	166	528	369	1e-74	289
p_212_ctg916|quiver:19206-20917:novelINS	gi|213688472|gb|AC206413.3|	Pongo abelii BAC clone CH276-254A20 from chromosome unknown, complete sequence	Eukaryota	90.45	1204	95	7	511	1710	86551	87738	0.0	1640
p_212_ctg916|quiver:87785-89438:novelINS	gi|310913644|emb|FP885867.4|	Human DNA sequence from clone WI2-2002F10 on chromosome 9, complete sequence	Eukaryota	99.88	1653	1	1	1	1653	27204	25553	0.0	2969
p_212_ctg917|quiver:1738-3466:novelINS	gi|24080700|gb|AC007640.13|	Homo sapiens chromosome 11, clone RP11-89A1, complete sequence	Eukaryota	86.18	1729	234	5	1	1727	143479	141754	0.0	2022
p_212_ctg917|quiver:4925-9133:novelINS	gi|22002241|gb|AC110072.3|	Homo sapiens BAC clone RP11-18C16 from 4, complete sequence	Eukaryota	81.17	2390	423	24	601	2972	124213	121833	0.0	2197
p_212_ctg918|quiver:11335-11936:novelINS	gi|380749014|gb|AC245595.2|	Homo sapiens BAC clone CH17-96A5 from chromosome 1, complete sequence	Eukaryota	82.39	352	56	4	2	351	220578	220231	2e-90	343
p_212_ctg919|quiver:0-2817:novelINS	gi|13443274|gb|AC079801.2|	Homo sapiens BAC clone RP11-717F1 from 16, complete sequence	Eukaryota	95.41	2659	86	18	1	2642	81184	83823	0.0	4197
p_212_ctg919|quiver:12675-19972:novelINS	gi|13443274|gb|AC079801.2|	Homo sapiens BAC clone RP11-717F1 from 16, complete sequence	Eukaryota	89.45	5138	517	19	2167	7295	93052	98173	0.0	6760
p_212_ctg919|quiver:3841-6627:novelINS	gi|20800377|gb|AC116618.4|	Homo sapiens BAC clone RP11-98L17 from 4, complete sequence	Eukaryota	95.52	2788	120	4	1	2786	3760	976	0.0	4452
p_212_ctg922|quiver:0-234:novelINS	gi|114416911|emb|BX088702.10|	Human DNA sequence from clone RP11-49E18 on chromosome 9, complete sequence	Eukaryota	94.26	244	1	7	1	234	77327	77087	3e-95	358
p_212_ctg925|quiver:36225-36785:novelINS	gi|413965661|gb|AC253579.2|	Homo sapiens BAC clone CH17-222N15 from chromosome 1, complete sequence	Eukaryota	97.67	558	13	0	3	560	23723	23166	0.0	948
p_212_ctg925|quiver:43588-44224:novelINS	gi|413965661|gb|AC253579.2|	Homo sapiens BAC clone CH17-222N15 from chromosome 1, complete sequence	Eukaryota	90.40	656	35	5	3	636	76332	75683	0.0	902
p_212_ctg925|quiver:56098-56396:novelINS	gi|15789230|gb|AC022370.28|	Homo sapiens chromosome UL clone RP11-22O10, complete sequence	Eukaryota	96.31	298	11	0	1	298	156623	156326	4e-134	488
p_212_ctg925|quiver:59148-59981:novelINS	gi|413965661|gb|AC253579.2|	Homo sapiens BAC clone CH17-222N15 from chromosome 1, complete sequence	Eukaryota	94.84	834	39	2	1	833	58836	59666	0.0	1305
p_212_ctg925|quiver:83884-84721:novelINS	gi|413965661|gb|AC253579.2|	Homo sapiens BAC clone CH17-222N15 from chromosome 1, complete sequence	Eukaryota	94.28	821	29	12	7	814	31235	30420	0.0	1231
p_212_ctg927|quiver:0-26142:novelINS	gi|229459257|emb|FP236243.10|	Human DNA sequence from clone CH507-416A10 on chromosome 21, complete sequence	Eukaryota	73.03	15219	3242	222	11532	26142	29286	44250	0.0	8720
p_212_ctg927|quiver:80688-86991:novelINS	gi|305855240|gb|AC242390.1|	Homo sapiens FOSMID clone ABC12-46837000N11 from chromosome 21, complete sequence	Eukaryota	89.77	6317	593	40	17	6303	15723	22016	0.0	8347
p_212_ctg928|quiver:0-68274:novelINS	gi|229459257|emb|FP236243.10|	Human DNA sequence from clone CH507-416A10 on chromosome 21, complete sequence	Eukaryota	70.35	46442	11258	709	23234	68273	76	45406	0.0	20736
p_212_ctg928|quiver:72967-75673:novelINS	gi|34330196|gb|AF254982.4|	Homo sapiens chromosome 21 clone CTD-2503J9 map p11-q21.1, complete sequence	Eukaryota	96.58	2718	73	18	2	2706	4524	7234	0.0	4419
p_212_ctg928|quiver:81906-82424:novelINS	gi|34330196|gb|AF254982.4|	Homo sapiens chromosome 21 clone CTD-2503J9 map p11-q21.1, complete sequence	Eukaryota	97.30	519	13	1	1	518	13086	13604	0.0	870
p_212_ctg92|quiver:207546-207703:novelINS	gi|1034695022|ref|XR_001757817.1|	PREDICTED: Homo sapiens uncharacterized LOC101929670 (LOC101929670), ncRNA	Eukaryota	99.36	157	1	0	1	157	4130	3974	2e-71	279
p_212_ctg92|quiver:213860-214052:novelINS	gi|1034695022|ref|XR_001757817.1|	PREDICTED: Homo sapiens uncharacterized LOC101929670 (LOC101929670), ncRNA	Eukaryota	99.48	192	1	0	1	192	4149	3958	2e-90	342
p_212_ctg92|quiver:216038-217087:novelINS	gi|1034695022|ref|XR_001757817.1|	PREDICTED: Homo sapiens uncharacterized LOC101929670 (LOC101929670), ncRNA	Eukaryota	94.66	1068	33	19	1	1049	4166	3104	0.0	1606
p_212_ctg92|quiver:3676967-3677470:novelINS	gi|649141695|gb|KJ902815.1|	Synthetic construct Homo sapiens clone ccsbBroadEn_12209 LAPTM4B gene, encodes complete protein	N/A	100.00	503	0	0	1	503	667	165	0.0	908
p_212_ctg92|quiver:658173-658314:novelINS	gi|272992627|gb|GU268347.1|	Homo sapiens contig freeze2_5717 genomic sequence	Eukaryota	100.00	141	0	0	1	141	902	762	2e-64	255
p_212_ctg932|quiver:0-183:novelINS	gi|1078569896|ref|NG_051803.1|	Homo sapiens teneurin transmembrane protein 4 (TENM4), RefSeqGene on chromosome 11	Eukaryota	100.00	183	0	0	1	183	767767	767585	4e-87	331
p_212_ctg932|quiver:451-1177:novelINS	gi|154800610|gb|AC185324.4|	Pan troglodytes BAC clone CH251-549O17 from chromosome y, complete sequence	Eukaryota	95.18	726	35	0	1	726	44574	45299	0.0	1151
p_212_ctg938|quiver:0-360:novelINS	gi|413965661|gb|AC253579.2|	Homo sapiens BAC clone CH17-222N15 from chromosome 1, complete sequence	Eukaryota	92.29	376	5	10	1	354	32690	33063	6e-145	524
p_212_ctg938|quiver:15633-15931:novelINS	gi|31072092|gb|AC144903.1|	Homo sapiens BAC clone RP11-1382L3 from UL, complete sequence	Eukaryota	97.97	296	6	0	3	298	2389	2684	4e-140	508
p_212_ctg938|quiver:17965-18374:novelINS	gi|13992749|gb|AC079934.3|	Homo sapiens BAC clone RP11-327C24 from UL, complete sequence	Eukaryota	96.59	410	13	1	1	409	42164	41755	0.0	673
p_212_ctg945|quiver:0-1008:novelINS	gi|157743888|gb|AC200161.3|	Pan troglodytes BAC clone CH251-664L10 from chromosome 7, complete sequence	Eukaryota	85.97	1012	132	9	1	1004	68572	67563	0.0	1153
p_212_ctg945|quiver:51487-51750:novelINS	gi|22213392|gb|AC069061.11|	Homo sapiens chromosome 17, clone RP11-260A9, complete sequence	Eukaryota	83.19	226	38	0	17	242	4923	4698	9e-59	237
p_212_ctg965|quiver:51419-59567:novelINS	gi|28394386|gb|AC026131.4|	Homo sapiens chromosome 10, clone XX-XX, complete sequence	Eukaryota	71.74	8524	1911	143	3	8124	147042	155469	0.0	4316
p_212_ctg972|quiver:0-2114:novelINS	gi|28372772|gb|AC118282.4|	Homo sapiens BAC clone RP11-1281K21 from 4, complete sequence	Eukaryota	74.07	2167	462	27	1	2100	80360	78227	0.0	1342
p_212_ctg972|quiver:25841-36491:novelINS	gi|511630608|emb|FO681506.1|	Human DNA sequence from clone ABC8-41040500O6 on chromosome 10, complete sequence	Eukaryota	73.70	11091	2194	143	1	10649	22993	33802	0.0	6857
p_212_ctg972|quiver:47805-70221:novelINS	gi|28394386|gb|AC026131.4|	Homo sapiens chromosome 10, clone XX-XX, complete sequence	Eukaryota	71.91	23254	5137	355	21	22358	146156	168930	0.0	12145
p_212_ctg972|quiver:72232-82705:novelINS	gi|197210029|gb|AC144610.2|	Homo sapiens BAC clone RP11-1162J9 from chromosome unknown, complete sequence	Eukaryota	76.71	10838	1929	188	1	10473	42994	32387	0.0	7854
p_212_ctg974|quiver:27838-28420:novelINS	gi|555290194|gb|AC254809.1|	Homo sapiens BAC clone CH17-38H6 from chromosome 2, complete sequence	Eukaryota	96.74	582	19	0	1	582	109984	110565	0.0	964
p_212_ctg974|quiver:30372-30598:novelINS	gi|555290194|gb|AC254809.1|	Homo sapiens BAC clone CH17-38H6 from chromosome 2, complete sequence	Eukaryota	98.23	226	4	0	1	226	114030	114255	5e-105	390
p_212_ctg974|quiver:34953-35271:novelINS	gi|555290194|gb|AC254809.1|	Homo sapiens BAC clone CH17-38H6 from chromosome 2, complete sequence	Eukaryota	98.74	318	4	0	1	318	113938	114255	9e-155	556
p_212_ctg974|quiver:44754-53538:novelINS	gi|29336202|gb|AC135776.3|	Homo sapiens chromosome 16 clone CTD-2144E22, complete sequence	Eukaryota	77.87	9217	1367	124	1	8784	146575	155551	0.0	7472
p_212_ctg974|quiver:57452-59136:novelINS	gi|920593139|gb|AC270109.1|	Homo sapiens BAC clone CH17-293D3 from chromosome 2, complete sequence	Eukaryota	83.05	1740	189	17	5	1665	208128	206416	0.0	1828
p_212_ctg977|quiver:0-20590:novelINS	gi|229459257|emb|FP236243.10|	Human DNA sequence from clone CH507-416A10 on chromosome 21, complete sequence	Eukaryota	77.19	21413	3325	269	6	20568	15855	36557	0.0	16787
p_212_ctg977|quiver:66349-67405:novelINS	gi|307548969|gb|AC242192.3|	Homo sapiens FOSMID clone ABC7-40649600O11 from chromosome 21, complete sequence	Eukaryota	90.26	1057	94	9	3	1054	27299	26247	0.0	1409
p_212_ctg977|quiver:70763-71404:novelINS	gi|126153832|emb|CT476838.7|	Human DNA sequence from clone CH507-478D3 on chromosome 21, complete sequence	Eukaryota	96.62	651	12	9	1	641	88479	89129	0.0	1043
p_212_ctg978|quiver:13829-14398:novelINS	gi|983616531|gb|AC270172.1|	Homo sapiens BAC clone CH17-228O12 from chromosome unknown, complete sequence	Eukaryota	86.92	558	72	1	11	568	109041	109597	0.0	673
p_212_ctg980|quiver:48746-48962:novelINS	gi|31072092|gb|AC144903.1|	Homo sapiens BAC clone RP11-1382L3 from UL, complete sequence	Eukaryota	98.15	216	4	0	1	216	3172	3387	1e-99	372
p_212_ctg982|quiver:39333-39679:novelINS	gi|23130721|gb|AC127380.4|	Homo sapiens BAC clone RP11-1324J5 from UL, complete sequence	Eukaryota	83.74	369	31	4	3	345	54051	54416	1e-108	403
p_212_ctg982|quiver:50244-50602:novelINS	gi|920593139|gb|AC270109.1|	Homo sapiens BAC clone CH17-293D3 from chromosome 2, complete sequence	Eukaryota	90.91	363	28	1	1	358	198197	197835	2e-139	506
p_212_ctg984|quiver:0-5149:novelINS	gi|24430224|emb|AL671532.13|	Human DNA sequence from clone RP11-512A4 on chromosome 14, complete sequence	Eukaryota	82.44	5178	853	51	4	5146	20292	15136	0.0	5061
p_212_ctg984|quiver:12885-13272:novelINS	gi|11120735|ref|NM_012146.1|	Homo sapiens double homeobox 1 (DUX1), mRNA	Eukaryota	98.45	387	6	0	1	387	935	549	0.0	672
p_212_ctg984|quiver:14348-18911:novelINS	gi|24430224|emb|AL671532.13|	Human DNA sequence from clone RP11-512A4 on chromosome 14, complete sequence	Eukaryota	84.90	4418	642	23	161	4561	67104	71513	0.0	4879
p_212_ctg984|quiver:20307-30316:novelINS	gi|15789230|gb|AC022370.28|	Homo sapiens chromosome UL clone RP11-22O10, complete sequence	Eukaryota	79.26	10094	1882	112	1	9995	137343	127362	0.0	8453
p_212_ctg984|quiver:35315-40289:novelINS	gi|24430224|emb|AL671532.13|	Human DNA sequence from clone RP11-512A4 on chromosome 14, complete sequence	Eukaryota	80.86	4996	893	45	1	4969	81979	86938	0.0	4554
p_212_ctg984|quiver:43818-48529:novelINS	gi|1032200630|ref|NG_034189.2|	Homo sapiens double homeobox 4 (DUX4), RefSeqGene on chromosome 4	Eukaryota	83.62	4639	706	33	93	4707	8590	3982	0.0	4839
p_212_ctg984|quiver:6123-11765:novelINS	gi|374427280|gb|JN211119.1|	Homo sapiens clone pAH41 satellite beta sequence	Eukaryota	82.75	5676	924	46	1	5641	4676	10331	0.0	5665
p_212_ctg984|quiver:70060-78776:novelINS	gi|24430224|emb|AL671532.13|	Human DNA sequence from clone RP11-512A4 on chromosome 14, complete sequence	Eukaryota	81.69	8776	1486	78	2	8714	137121	128404	0.0	8340
p_212_ctg986|quiver:0-6978:novelINS	gi|28394386|gb|AC026131.4|	Homo sapiens chromosome 10, clone XX-XX, complete sequence	Eukaryota	72.77	7271	1585	84	2	6958	154377	147188	0.0	4163
p_212_ctg986|quiver:69670-73944:novelINS	gi|15789230|gb|AC022370.28|	Homo sapiens chromosome UL clone RP11-22O10, complete sequence	Eukaryota	81.40	4666	434	74	1	4272	168134	172759	0.0	4560
p_212_ctg986|quiver:77966-81683:novelINS	gi|36796635|emb|BX649480.3|	Human DNA sequence from clone RP11-22O10 on chromosome 10, complete sequence	Eukaryota	91.44	3830	194	29	1	3706	174713	178532	0.0	5418
p_212_ctg988|quiver:0-17913:novelINS	gi|30230917|emb|BX322613.6|	Human DNA sequence from clone RP11-745D9 on chromosome 10, complete sequence	Eukaryota	71.68	18832	4146	279	1	17913	4205	22767	0.0	9726
p_212_ctg988|quiver:20514-27397:novelINS	gi|28372772|gb|AC118282.4|	Homo sapiens BAC clone RP11-1281K21 from 4, complete sequence	Eukaryota	72.22	7139	1622	87	21	6883	43867	50920	0.0	3867
p_212_ctg988|quiver:29229-51510:novelINS	gi|311893422|gb|AC241889.3|	Homo sapiens FOSMID clone ABC13-48576000D3 from chromosome 4, complete sequence	Eukaryota	71.45	23053	5276	334	4	22274	31	22559	0.0	11571
p_212_ctg988|quiver:53224-71584:novelINS	gi|28394386|gb|AC026131.4|	Homo sapiens chromosome 10, clone XX-XX, complete sequence	Eukaryota	72.53	16734	3754	201	28	16192	160372	143912	0.0	9310
p_212_ctg988|quiver:73168-74917:novelINS	gi|34849975|gb|AC145166.2|	Homo sapiens chromosome 17, clone XXfos-82794E5, complete sequence	Eukaryota	95.56	1758	63	4	1	1748	18298	20050	0.0	2814
p_212_ctg988|quiver:76795-83499:novelINS	gi|146335501|gb|AC197161.3|	Pan troglodytes BAC clone CH251-174O3 from chromosome 7, complete sequence	Eukaryota	95.73	6842	129	108	3	6704	24728	31546	0.0	10682
p_212_ctg991|quiver:0-41209:novelINS	gi|28372772|gb|AC118282.4|	Homo sapiens BAC clone RP11-1281K21 from 4, complete sequence	Eukaryota	71.59	43053	9765	627	3	41208	59521	17087	0.0	21899
p_212_ctg991|quiver:52000-61836:novelINS	gi|33147491|gb|AC145751.1|	Homo sapiens fosmid clone XXFOS-802503B4 from 2, complete sequence	Eukaryota	75.82	10423	1674	166	2	9790	13616	3406	0.0	7451
p_212_ctg992|quiver:24007-25446:novelINS	gi|29124082|gb|AC106819.3|	Homo sapiens chromosome 16 clone RP11-696P19, complete sequence	Eukaryota	93.51	1432	81	5	3	1425	10176	8748	0.0	2152
p_212_ctg992|quiver:39172-40243:novelINS	gi|29124082|gb|AC106819.3|	Homo sapiens chromosome 16 clone RP11-696P19, complete sequence	Eukaryota	90.05	1085	85	7	1	1069	6018	4941	0.0	1460
p_212_ctg992|quiver:40979-41286:novelINS	gi|29124082|gb|AC106819.3|	Homo sapiens chromosome 16 clone RP11-696P19, complete sequence	Eukaryota	99.68	308	0	1	1	307	6391	6084	5e-152	547
p_212_ctg992|quiver:45399-46148:novelINS	gi|29124082|gb|AC106819.3|	Homo sapiens chromosome 16 clone RP11-696P19, complete sequence	Eukaryota	97.23	757	13	4	1	749	19939	19183	0.0	1260
p_212_ctg993|quiver:63564-64091:novelINS	gi|339272225|emb|FP565424.8|	Human DNA sequence from clone ABC13-48645400F11 on chromosome 21, complete sequence	Eukaryota	99.62	528	1	1	1	527	38517	39044	0.0	940
p_212_ctg994|quiver:18739-18895:novelINS	gi|413965661|gb|AC253579.2|	Homo sapiens BAC clone CH17-222N15 from chromosome 1, complete sequence	Eukaryota	98.72	156	2	0	1	156	30244	30089	7e-70	273
p_212_ctg994|quiver:76626-76954:novelINS	gi|23268261|gb|AC129782.3|	Homo sapiens BAC clone RP11-28O7 from UL, complete sequence	Eukaryota	96.66	329	5	4	4	326	7146	7474	4e-147	531
p_212_ctg995|quiver:0-39087:novelINS	gi|28372772|gb|AC118282.4|	Homo sapiens BAC clone RP11-1281K21 from 4, complete sequence	Eukaryota	77.25	41752	5695	581	1	39077	33425	74049	0.0	33287
p_212_ctg997|quiver:0-2619:novelINS	gi|30230917|emb|BX322613.6|	Human DNA sequence from clone RP11-745D9 on chromosome 10, complete sequence	Eukaryota	88.72	2677	241	48	1	2619	173919	176592	0.0	3305
p_212_ctg9|quiver:22314322-22314743:novelINS	gi|15022050|gb|AC087808.2|	Homo sapiens chromosome 8, clone RP11-89A16, complete sequence	Eukaryota	80.74	457	45	23	1	415	51973	52428	2e-96	363
p_212_ctg9|quiver:27497004-27497460:novelINS	gi|211971137|gb|AC223434.2|	Homo sapiens FOSMID clone ABC9-41288900K16 from chromosome unknown, complete sequence	Eukaryota	98.70	461	0	5	1	456	6422	5963	0.0	787
p_212_ctg9|quiver:27500665-27501112:novelINS	gi|211971137|gb|AC223434.2|	Homo sapiens FOSMID clone ABC9-41288900K16 from chromosome unknown, complete sequence	Eukaryota	100.00	447	0	0	1	447	2738	2292	0.0	807

## Sheet: Swe2_NS_BLAST
a_257_ctg1072|quiver:0-2594:novelCtg	gi|2791272|emb|Z98050.1|	Human DNA sequence from clone RP3-451B15 on chromosome 6p24, complete sequence	Eukaryota	95.78	2700	7	77	1	2594	175385	172687	0.0	4105
a_257_ctg1600|quiver:0-4459:novelCtg	gi|1575797|gb|U72789.1|U72789	Homo sapiens cosmid clone U197H5 from Xp22.1-22.2, complete sequence	Eukaryota	90.25	3704	200	86	5	3580	5288	8958	0.0	4810
a_257_ctg2170|quiver:0-1821:novelCtg	gi|343791072|gb|AC245545.1|	Homo sapiens FOSMID clone ABC21-852D17 from chromosome 18, complete sequence	Eukaryota	87.07	464	17	23	1	447	5969	5532	1e-137	502
a_257_ctg2235|quiver:0-3487:novelCtg	gi|1575797|gb|U72789.1|U72789	Homo sapiens cosmid clone U197H5 from Xp22.1-22.2, complete sequence	Eukaryota	90.64	3601	204	74	2	3486	4711	8294	0.0	4762
a_257_ctg3771|quiver:0-12739:novelCtg	gi|28372772|gb|AC118282.4|	Homo sapiens BAC clone RP11-1281K21 from 4, complete sequence	Eukaryota	75.87	13478	2091	244	3	12738	61696	74754	0.0	9591
a_257_ctg3904|quiver:0-27410:novelCtg	gi|28394386|gb|AC026131.4|	Homo sapiens chromosome 10, clone XX-XX, complete sequence	Eukaryota	70.51	28867	6442	637	27	27409	170537	142258	0.0	12673
a_257_ctg3951|quiver:0-10723:novelCtg	gi|28372772|gb|AC118282.4|	Homo sapiens BAC clone RP11-1281K21 from 4, complete sequence	Eukaryota	79.03	11229	1381	198	2	10721	26056	36819	0.0	9618
a_257_ctg4012|quiver:0-25969:novelCtg	gi|18057075|gb|AC020760.6|	Homo sapiens chromosome 16 clone RP11-151C19, complete sequence	Eukaryota	72.47	27351	5482	454	13	25968	26119	52817	0.0	15180
a_257_ctg4022|quiver:0-21000:novelCtg	gi|28394386|gb|AC026131.4|	Homo sapiens chromosome 10, clone XX-XX, complete sequence	Eukaryota	69.90	21197	4743	474	584	20968	145514	165884	0.0	8798
a_257_ctg4066|quiver:0-14004:novelCtg	gi|34850310|emb|BX546479.5|	Human DNA sequence from clone RP11-438N17, complete sequence	Eukaryota	78.86	14200	2717	228	1	13994	155419	141299	0.0	11302
a_257_ctg4067|quiver:0-16002:novelCtg	gi|24430224|emb|AL671532.13|	Human DNA sequence from clone RP11-512A4 on chromosome 14, complete sequence	Eukaryota	80.36	11010	1994	138	3	10906	99336	88389	0.0	9638
a_257_ctg4068|quiver:0-14038:novelCtg	gi|28372772|gb|AC118282.4|	Homo sapiens BAC clone RP11-1281K21 from 4, complete sequence	Eukaryota	74.72	14888	2564	263	1	14035	46884	32344	0.0	9775
a_257_ctg4069|quiver:0-6407:novelCtg	gi|5757546|gb|AC004902.2|AC004902	Homo sapiens PAC clone RP5-823F17 from 7q36, complete sequence	Eukaryota	79.34	6562	1147	129	1	6407	36950	43457	0.0	5328
a_257_ctg4101|quiver:0-3239:novelCtg	gi|337238353|gb|HQ537712.1|	Human papillomavirus type 35 isolate Z141, complete genome	Viruses	99.85	3243	1	4	1	3239	6109	2867	0.0	5811
a_257_ctg4122|quiver:0-3443:novelCtg	gi|445068009|gb|JX174276.1|	Homo sapiens chromosome 21 satellite I sequence	Eukaryota	82.83	3536	491	66	1	3443	3545	33	0.0	3447
a_257_ctg4126|quiver:0-7379:novelCtg	gi|445068009|gb|JX174276.1|	Homo sapiens chromosome 21 satellite I sequence	Eukaryota	81.08	4836	802	62	675	5465	7	4774	0.0	4419
p_257_ctg1083|quiver:0-64636:novelCtg	gi|28372772|gb|AC118282.4|	Homo sapiens BAC clone RP11-1281K21 from 4, complete sequence	Eukaryota	71.19	66589	15428	948	81	64100	16511	81909	0.0	32698
p_257_ctg1141|quiver:0-55267:novelCtg	gi|28372772|gb|AC118282.4|	Homo sapiens BAC clone RP11-1281K21 from 4, complete sequence	Eukaryota	75.10	58618	9890	890	5	55262	17763	75036	0.0	40144
p_257_ctg1209|quiver:0-46361:novelCtg	gi|28372772|gb|AC118282.4|	Homo sapiens BAC clone RP11-1281K21 from 4, complete sequence	Eukaryota	71.84	48195	10941	678	4	46359	17614	65017	0.0	25044
p_257_ctg1232|quiver:0-49704:novelCtg	gi|28372772|gb|AC118282.4|	Homo sapiens BAC clone RP11-1281K21 from 4, complete sequence	Eukaryota	71.85	50275	11303	705	8	48136	66806	17234	0.0	26256
p_257_ctg1255|quiver:0-44645:novelCtg	gi|28372772|gb|AC118282.4|	Homo sapiens BAC clone RP11-1281K21 from 4, complete sequence	Eukaryota	69.74	46717	10980	816	1	44645	17193	62825	0.0	19685
p_257_ctg1260|quiver:0-47666:novelCtg	gi|28372772|gb|AC118282.4|	Homo sapiens BAC clone RP11-1281K21 from 4, complete sequence	Eukaryota	75.34	50071	8693	683	1	47663	80254	31429	0.0	34851
p_257_ctg1261|quiver:0-43229:novelCtg	gi|28372772|gb|AC118282.4|	Homo sapiens BAC clone RP11-1281K21 from 4, complete sequence	Eukaryota	70.34	45225	10628	686	1	43193	16810	61279	0.0	20498
p_257_ctg1281|quiver:0-46594:novelCtg	gi|28394386|gb|AC026131.4|	Homo sapiens chromosome 10, clone XX-XX, complete sequence	Eukaryota	71.02	48879	10683	925	8	46571	124527	172236	0.0	23248
p_257_ctg1286|quiver:0-45589:novelCtg	gi|28394386|gb|AC026131.4|	Homo sapiens chromosome 10, clone XX-XX, complete sequence	Eukaryota	70.39	47694	11160	758	65	45588	165171	118268	0.0	21603
p_257_ctg1336|quiver:0-44243:novelCtg	gi|28372772|gb|AC118282.4|	Homo sapiens BAC clone RP11-1281K21 from 4, complete sequence	Eukaryota	71.59	46217	10355	661	1	44242	18301	63717	0.0	23674
p_257_ctg1343|quiver:0-43680:novelCtg	gi|28372772|gb|AC118282.4|	Homo sapiens BAC clone RP11-1281K21 from 4, complete sequence	Eukaryota	69.58	45270	10434	927	56	43193	60733	16670	0.0	18379
p_257_ctg1349|quiver:0-43387:novelCtg	gi|1018443493|gb|AC270307.1|	Homo sapiens BAC clone CH17-269F22 from chromosome 4, complete sequence	Eukaryota	69.71	45529	10687	854	1	43387	117063	161631	0.0	18886
p_257_ctg1357|quiver:0-43154:novelCtg	gi|154800610|gb|AC185324.4|	Pan troglodytes BAC clone CH251-549O17 from chromosome y, complete sequence	Eukaryota	75.58	42121	9336	702	1617	43143	204008	162246	0.0	27271
p_257_ctg1380|quiver:0-42250:novelCtg	gi|34330196|gb|AF254982.4|	Homo sapiens chromosome 21 clone CTD-2503J9 map p11-q21.1, complete sequence	Eukaryota	70.93	19636	4490	318	23529	42250	111080	91749	0.0	9342
p_257_ctg1401|quiver:0-41507:novelCtg	gi|24430224|emb|AL671532.13|	Human DNA sequence from clone RP11-512A4 on chromosome 14, complete sequence	Eukaryota	78.31	19507	3722	349	11807	31007	135095	115793	0.0	14985
p_257_ctg1422|quiver:0-40795:novelCtg	gi|445068009|gb|JX174276.1|	Homo sapiens chromosome 21 satellite I sequence	Eukaryota	82.80	4821	712	65	5297	10058	12	4774	0.0	4769
p_257_ctg1445|quiver:0-39856:novelCtg	gi|15789230|gb|AC022370.28|	Homo sapiens chromosome UL clone RP11-22O10, complete sequence	Eukaryota	72.63	36431	7660	622	57	35109	5633	41131	0.0	20029
p_257_ctg1448|quiver:0-46784:novelCtg	gi|28372772|gb|AC118282.4|	Homo sapiens BAC clone RP11-1281K21 from 4, complete sequence	Eukaryota	71.51	49420	10798	839	18	46783	17914	66704	0.0	24817
p_257_ctg1451|quiver:0-39838:novelCtg	gi|28372772|gb|AC118282.4|	Homo sapiens BAC clone RP11-1281K21 from 4, complete sequence	Eukaryota	74.94	42399	7156	631	1	39837	59580	18088	0.0	28846
p_257_ctg1506|quiver:0-38206:novelCtg	gi|34330196|gb|AF254982.4|	Homo sapiens chromosome 21 clone CTD-2503J9 map p11-q21.1, complete sequence	Eukaryota	70.17	39593	9542	586	1	38191	76578	115305	0.0	17564
p_257_ctg1531|quiver:0-37406:novelCtg	gi|15789230|gb|AC022370.28|	Homo sapiens chromosome UL clone RP11-22O10, complete sequence	Eukaryota	72.03	31274	6848	495	7055	37397	44981	14676	0.0	16444
p_257_ctg1557|quiver:0-36791:novelCtg	gi|28372772|gb|AC118282.4|	Homo sapiens BAC clone RP11-1281K21 from 4, complete sequence	Eukaryota	75.88	39330	5746	577	17	36776	61276	23119	0.0	28923
p_257_ctg1652|quiver:0-32373:novelCtg	gi|28372772|gb|AC118282.4|	Homo sapiens BAC clone RP11-1281K21 from 4, complete sequence	Eukaryota	72.10	33861	7428	574	1	32368	51228	17893	0.0	17710
p_257_ctg1660|quiver:0-34680:novelCtg	gi|15789230|gb|AC022370.28|	Homo sapiens chromosome UL clone RP11-22O10, complete sequence	Eukaryota	79.75	12725	1790	188	26	12263	28675	41099	0.0	11192
p_257_ctg1672|quiver:0-34340:novelCtg	gi|229459257|emb|FP236243.10|	Human DNA sequence from clone CH507-416A10 on chromosome 21, complete sequence	Eukaryota	67.11	34986	8868	817	10	33870	8729	42201	0.0	9914
p_257_ctg1767|quiver:0-32660:novelCtg	gi|15789230|gb|AC022370.28|	Homo sapiens chromosome UL clone RP11-22O10, complete sequence	Eukaryota	72.51	30550	6252	598	3170	32509	41131	11519	0.0	16467
[truncated: 1,862 more rows]
